# Supplementary material for: A surgical method for continuous intraportal infusion of gut microbial metabolites in mice
Source: JCI Insight. 2021 May 10;6(9):e145607. doi: 10.1172/jci.insight.145607 (PMC8262340; doi:10.1172/jci.insight.145607)
Supplement: Supplemental Data Set 1 [file jciinsight-6-145607-s308.xls]

## Sheet: DESeq2_Final_Output
GeneID	Gene.name	Gene.description	log2FoldChange	pvalue	padj	NS1	NS2	NS3	NS4	HP1	HP2	HP3	HP4
ENSMUSG00000020358	Hnrnpab	heterogeneous nuclear ribonucleoprotein A/B [Source:MGI Symbol;Acc:MGI:1330294]	3.17641	8.23e-61	1.32e-56	1854	1392	1605	1461	15017	14525	15051	12471
ENSMUSG00000029179	Zcchc4	zinc finger, CCHC domain containing 4 [Source:MGI Symbol;Acc:MGI:1926046]	1.10815	2.44e-17	1.31e-13	6334	7351	6946	6031	15005	13037	14639	14794
ENSMUSG00000039367	Sec24c	Sec24 related gene family, member C (S. cerevisiae) [Source:MGI Symbol;Acc:MGI:1919746]	1.03415	1.75e-17	1.31e-13	6112	6462	6639	6797	12747	14285	12592	13642
ENSMUSG00000020707	Rnf135	ring finger protein 135 [Source:MGI Symbol;Acc:MGI:1919206]	1.65118	5.77e-17	2.31e-13	3743	4290	4288	3542	10069	12537	13789	13429
ENSMUSG00000020648	Dus4l	dihydrouridine synthase 4-like (S. cerevisiae) [Source:MGI Symbol;Acc:MGI:1919166]	2.94947	5.3e-13	1.7e-09	1138	1040	1956	3576	14780	14791	15132	14854
ENSMUSG00000064138	Fam172a	family with sequence similarity 172, member A [Source:MGI Symbol;Acc:MGI:1915925]	1.72629	5.81e-12	1.55e-08	3784	2960	3001	3181	10068	8366	10467	13868
ENSMUSG00000004415	Col26a1	collagen, type XXVI, alpha 1 [Source:MGI Symbol;Acc:MGI:2155345]	2.47843	3.31e-11	7.57e-08	1340	3824	1586	3021	12390	13975	14067	14021
ENSMUSG00000071506	Tmem139	transmembrane protein 139 [Source:MGI Symbol;Acc:MGI:1924444]	-4.77048	4.7e-11	9.41e-08	3847	3537	95	2565	101	98	79	90
ENSMUSG00000028032	Papss1	3'-phosphoadenosine 5'-phosphosulfate synthase 1 [Source:MGI Symbol;Acc:MGI:1330587]	1.08991	5.25e-10	9.35e-07	6276	6050	7781	6323	14125	15446	15435	11253
ENSMUSG00000034949	Zfr2	zinc finger RNA binding protein 2 [Source:MGI Symbol;Acc:MGI:2143792]	2.29676	1.08e-09	1.74e-06	1727	1525	1754	1332	11636	8353	4185	6968
ENSMUSG00000073940	Hbb-bt	hemoglobin, beta adult t chain [Source:MGI Symbol;Acc:MGI:5474850]	-2.11916	1.32e-08	1.92e-05	13361	11430	6351	7697	2924	1846	2612	1558
ENSMUSG00000024097	Srsf7	serine and arginine-rich splicing factor 7 [Source:MGI Symbol;Acc:MGI:1926232]	-0.985526	6.79e-08	9.07e-05	12948	15065	13575	14548	6442	6511	6137	9261
ENSMUSG00000020937	Plcd3	phospholipase C, delta 3 [Source:MGI Symbol;Acc:MGI:107451]	2.72453	1.54e-07	0.000168758	1214	2380	1479	1200	2873	14260	10650	13678
ENSMUSG00000066551	Hmgb1	high mobility group box 1 [Source:MGI Symbol;Acc:MGI:96113]	1.00579	1.58e-07	0.000168758	5827	5833	6670	8916	13503	12646	14787	13775
ENSMUSG00000071679	Rtl4	retrotransposon Gag like 4 [Source:MGI Symbol;Acc:MGI:3588192]	-3.17974	1.51e-07	0.000168758	11676	6767	1432	13444	915	771	1176	815
ENSMUSG00000038497	Tmco3	transmembrane and coiled-coil domains 3 [Source:MGI Symbol;Acc:MGI:2444946]	-0.730286	2.55e-07	0.000255801	14029	15363	15251	15196	7223	8449	10341	10057
ENSMUSG00000053702	Nebl	nebulette [Source:MGI Symbol;Acc:MGI:1921353]	-2.79823	3.29e-07	0.000310156	2851	8454	10235	14081	809	1554	777	1981
ENSMUSG00000069917	Hba-a2	hemoglobin alpha, adult chain 2 [Source:MGI Symbol;Acc:MGI:96016]	1.97779	4.41e-07	0.000392599	3088	1697	1049	1660	7780	7568	8066	6104
ENSMUSG00000021758	Ddx4	DEAD (Asp-Glu-Ala-Asp) box polypeptide 4 [Source:MGI Symbol;Acc:MGI:102670]	3.93738	5.68e-07	0.000479424	99	104	95	89	1929	1973	1937	90
ENSMUSG00000079110	Capn3	calpain 3 [Source:MGI Symbol;Acc:MGI:107437]	0.906493	8.14e-07	0.000652019	7008	5529	7148	8837	13486	13685	14045	12248
ENSMUSG00000041828	Abca8a	ATP-binding cassette, sub-family A (ABC1), member 8a [Source:MGI Symbol;Acc:MGI:2386846]	-1.13401	1.16e-06	0.000885294	10995	11491	13373	9819	6518	5598	4246	4451
ENSMUSG00000039715	Wdr34	WD repeat domain 34 [Source:MGI Symbol;Acc:MGI:1919070]	-1.4261	1.95e-06	0.00141981	5403	5605	5482	5330	2268	2249	1256	2347
ENSMUSG00000056035	Cyp3a11	cytochrome P450, family 3, subfamily a, polypeptide 11 [Source:MGI Symbol;Acc:MGI:88609]	-2.46069	2.27e-06	0.0015826	13092	14541	15303	4499	1124	3191	3115	1187
ENSMUSG00000070287	Slc35g2	solute carrier family 35, member G2 [Source:MGI Symbol;Acc:MGI:2685365]	3.22344	2.53e-06	0.00161535	730	926	767	920	5182	13520	11676	846
ENSMUSG00000095253	Zfp799	zinc finger protein 799 [Source:MGI Symbol;Acc:MGI:2443934]	2.19597	2.58e-06	0.00161535	2987	1819	2655	1964	3703	9327	15155	15000
ENSMUSG00000043015	Nemp2	nuclear envelope integral membrane protein 2 [Source:MGI Symbol;Acc:MGI:2444113]	1.19223	2.62e-06	0.00161535	5275	5166	5421	3896	10227	8380	12364	14177
ENSMUSG00000030801	Kat8	K(lysine) acetyltransferase 8 [Source:MGI Symbol;Acc:MGI:1915023]	-1.12987	3.06e-06	0.00181571	14155	10022	14227	10476	5721	4618	7107	4890
ENSMUSG00000059229	Gm6802	predicted gene 6802 [Source:MGI Symbol;Acc:MGI:3646076]	2.00751	4.01e-06	0.00221792	1046	1068	1476	1056	3567	3316	3050	8748
ENSMUSG00000037362	Ccn3	cellular communication network factor 3 [Source:MGI Symbol;Acc:MGI:109185]	-3.34799	4.01e-06	0.00221792	3655	3707	328	6830	505	434	128	359
ENSMUSG00000117819	Gm50253	predicted gene, 50253 [Source:MGI Symbol;Acc:MGI:6303071]	-1.08853	4.58e-06	0.00244849	4264	3142	3085	4244	1722	1757	1717	1733
ENSMUSG00000038607	Gng10	guanine nucleotide binding protein (G protein), gamma 10 [Source:MGI Symbol;Acc:MGI:1336169]	3.11828	5.21e-06	0.00269335	1259	1033	868	891	4318	14751	14937	1171
ENSMUSG00000028906	Epb41	erythrocyte membrane protein band 4.1 [Source:MGI Symbol;Acc:MGI:95401]	-0.438959	6.14e-06	0.00307323	14507	13766	15170	12665	10661	9993	9815	10920
ENSMUSG00000091813	Ces2h	carboxylesterase 2H [Source:MGI Symbol;Acc:MGI:3648740]	2.88548	6.37e-06	0.00309481	730	765	1065	1178	1053	5105	9913	11551
ENSMUSG00000034156	Tspoap1	TSPO associated protein 1 [Source:MGI Symbol;Acc:MGI:2450877]	-1.10134	6.75e-06	0.00318075	14383	11778	14411	13695	3859	7217	7041	7176
ENSMUSG00000041596	Nlrp5-ps	NLR family, pyrin domain containing 5, pseudogene [Source:MGI Symbol;Acc:MGI:5010941]	1.8099	7.2e-06	0.00326797	2280	3999	3137	1177	9865	9900	8469	8907
ENSMUSG00000028011	Tdo2	tryptophan 2,3-dioxygenase [Source:MGI Symbol;Acc:MGI:1928486]	0.412832	7.34e-06	0.00326797	10901	11427	9789	10766	14454	13052	15232	14352
ENSMUSG00000027831	Veph1	ventricular zone expressed PH domain-containing 1 [Source:MGI Symbol;Acc:MGI:1920039]	2.96221	7.74e-06	0.00335467	1477	1317	1239	986	10389	14094	948	13683
ENSMUSG00000072214	Septin5	septin 5 [Source:MGI Symbol;Acc:MGI:1195461]	2.01625	8.19e-06	0.00345563	4380	2177	2107	1223	6794	14118	8751	10333
ENSMUSG00000030330	Ing4	inhibitor of growth family, member 4 [Source:MGI Symbol;Acc:MGI:107307]	-0.700611	8.51e-06	0.0034977	14731	14437	14452	14115	11399	7496	7908	8722
ENSMUSG00000030956	Fam53b	family with sequence similarity 53, member B [Source:MGI Symbol;Acc:MGI:1925188]	1.75987	8.95e-06	0.00358548	4593	1828	5352	3134	7562	13381	15254	14288
ENSMUSG00000041737	Tmem45b	transmembrane protein 45b [Source:MGI Symbol;Acc:MGI:2384574]	3.81032	1.2e-05	0.00436406	368	246	95	89	6790	2341	79	1985
ENSMUSG00000017737	Mmp9	matrix metallopeptidase 9 [Source:MGI Symbol;Acc:MGI:97011]	-1.97278	1.16e-05	0.00436406	6701	10464	7309	6665	2479	2725	748	1981
ENSMUSG00000116208	Asb14	ankyrin repeat and SOCS box-containing 14 [Source:MGI Symbol;Acc:MGI:2655107]	-4.44756	1.18e-05	0.00436406	525	674	69	3576	65	37	30	90
ENSMUSG00000026918	Brd3	bromodomain containing 3 [Source:MGI Symbol;Acc:MGI:1914632]	-0.274621	1.38e-05	0.00489887	14980	15362	15412	14777	11877	12475	12075	13612
ENSMUSG00000022905	Kpna1	karyopherin (importin) alpha 1 [Source:MGI Symbol;Acc:MGI:103560]	1.57303	1.84e-05	0.00623879	4134	2388	5316	2564	11642	13621	10338	7249
ENSMUSG00000112368	Gm49376	predicted gene, 49376 [Source:MGI Symbol;Acc:MGI:6121596]	-1.61974	1.87e-05	0.00623879	10734	13818	5538	8826	3972	2363	2448	3880
ENSMUSG00000056413	Adap1	ArfGAP with dual PH domains 1 [Source:MGI Symbol;Acc:MGI:2442201]	-2.26827	1.83e-05	0.00623879	11839	7361	8550	8906	971	4141	1540	957
ENSMUSG00000105081	Gm43110	predicted gene 43110 [Source:MGI Symbol;Acc:MGI:5663247]	-2.27207	1.95e-05	0.00637905	10332	8893	10575	2591	1341	1820	906	2639
ENSMUSG00000057969	Sema3b	sema domain, immunoglobulin domain (Ig), short basic domain, secreted, (semaphorin) 3B [Source:MGI Symbol;Acc:MGI:107561]	2.0859	2.39e-05	0.0076091	1323	2424	4062	1234	8792	10431	5335	13833
ENSMUSG00000022587	Ly6e	lymphocyte antigen 6 complex, locus E [Source:MGI Symbol;Acc:MGI:106651]	0.366112	2.42e-05	0.0076091	11048	11936	11478	9879	14186	14873	14081	14010
ENSMUSG00000080961	Gm11798	predicted gene 11798 [Source:MGI Symbol;Acc:MGI:3651068]	2.8509	3.39e-05	0.0101106	730	1064	922	1797	9865	13520	881	8293
ENSMUSG00000021367	Edn1	endothelin 1 [Source:MGI Symbol;Acc:MGI:95283]	2.73563	3.36e-05	0.0101106	1046	1306	1432	958	13379	11690	1025	5490
ENSMUSG00000015312	Gadd45b	growth arrest and DNA-damage-inducible 45 beta [Source:MGI Symbol;Acc:MGI:107776]	-1.68106	3.41e-05	0.0101106	14578	8920	6483	5276	3210	1899	2741	3145
ENSMUSG00000112594	Gm48333	predicted gene, 48333 [Source:MGI Symbol;Acc:MGI:6097791]	2.74248	3.73e-05	0.0108612	464	979	2589	1595	11728	1906	12000	12023
ENSMUSG00000098290	Obox4-ps1	oocyte specific homeobox 4, pseudogene 1 [Source:MGI Symbol;Acc:MGI:5521014]	-2.60203	3.96e-05	0.0113302	11676	2560	2580	13444	1412	921	1836	815
ENSMUSG00000114827	Gm46432	predicted gene, 46432 [Source:MGI Symbol;Acc:MGI:5826069]	2.82518	4.04e-05	0.0113659	889	773	1338	1332	13379	8275	754	8293
ENSMUSG00000027570	Col9a3	collagen, type IX, alpha 3 [Source:MGI Symbol;Acc:MGI:894686]	-1.47157	4.23e-05	0.0116884	8953	13881	7169	11615	3567	5105	4126	2209
ENSMUSG00000109293	Dcst2	DC-STAMP domain containing 2 [Source:MGI Symbol;Acc:MGI:2685606]	-1.50784	4.71e-05	0.0128089	5124	8334	5145	8240	1929	3592	1937	1981
ENSMUSG00000115171	Gm48943	predicted gene, 48943 [Source:MGI Symbol;Acc:MGI:6118265]	2.21807	4.88e-05	0.0130412	803	2670	1367	991	7301	9971	2556	7302
ENSMUSG00000024122	Pdpk1	3-phosphoinositide dependent protein kinase 1 [Source:MGI Symbol;Acc:MGI:1338068]	1.62648	5.1e-05	0.0134135	3976	5604	1587	4064	10538	14074	8770	13645
ENSMUSG00000037025	Foxa2	forkhead box A2 [Source:MGI Symbol;Acc:MGI:1347476]	1.60807	5.36e-05	0.0137937	1964	4690	3259	3300	7897	14721	11377	6284
ENSMUSG00000001025	S100a6	S100 calcium binding protein A6 (calcyclin) [Source:MGI Symbol;Acc:MGI:1339467]	-1.96793	5.42e-05	0.0137937	3120	10564	10632	10294	2529	1568	3280	1470
ENSMUSG00000089785	Slc25a5-ps	Slc25a5 retrotransposed pseudogene [Source:MGI Symbol;Acc:MGI:3645403]	-2.9826	5.62e-05	0.0140638	686	5168	8752	2127	668	668	646	135
ENSMUSG00000000301	Pemt	phosphatidylethanolamine N-methyltransferase [Source:MGI Symbol;Acc:MGI:104535]	-0.624143	5.72e-05	0.0141096	11132	12186	14920	13941	8228	8801	7508	9317
ENSMUSG00000038057	Dbil5	diazepam binding inhibitor-like 5 [Source:MGI Symbol;Acc:MGI:108039]	1.43414	6.22e-05	0.015088	3558	3537	1956	2004	8237	5105	8238	8293
ENSMUSG00000092256	Gm18359	predicted gene, 18359 [Source:MGI Symbol;Acc:MGI:5010544]	-2.95272	6.31e-05	0.015088	5167	8526	12265	5320	107	845	785	2303
ENSMUSG00000066735	Vkorc1l1	vitamin K epoxide reductase complex, subunit 1-like 1 [Source:MGI Symbol;Acc:MGI:1916818]	0.507372	7.18e-05	0.0165524	8560	10612	12617	10189	14846	15415	15215	14194
ENSMUSG00000024987	Cyp26a1	cytochrome P450, family 26, subfamily a, polypeptide 1 [Source:MGI Symbol;Acc:MGI:1096359]	-1.81048	7.22e-05	0.0165524	11077	14498	15002	7200	4025	1498	2393	5705
ENSMUSG00000032657	Fam189b	family with sequence similarity 189, member B [Source:MGI Symbol;Acc:MGI:1915771]	-2.39912	7.23e-05	0.0165524	11970	10251	4195	10318	1209	839	4055	861
ENSMUSG00000015880	Ncapg	non-SMC condensin I complex, subunit G [Source:MGI Symbol;Acc:MGI:1930197]	1.91698	7.86e-05	0.0175682	887	2595	3618	3893	8237	12582	7162	13532
ENSMUSG00000043153	Crppa	CDP-L-ribitol pyrophosphorylase A [Source:MGI Symbol;Acc:MGI:1923097]	1.20927	7.89e-05	0.0175682	4223	3381	7363	6810	12414	14210	10126	13603
ENSMUSG00000039759	Thap3	THAP domain containing, apoptosis associated protein 3 [Source:MGI Symbol;Acc:MGI:1917126]	1.92244	8.65e-05	0.0189903	1590	1881	1308	2629	3853	13715	5261	5252
ENSMUSG00000048647	Exd1	exonuclease 3'-5' domain containing 1 [Source:MGI Symbol;Acc:MGI:3045306]	2.15291	8.77e-05	0.0189937	1479	5543	1528	1505	13050	11518	5293	14856
ENSMUSG00000079808	AC168977.1	sp110 nuclear body protein-like [Source:NCBI gene;Acc:102638047]	2.57767	0.000101957	0.0217903	946	1455	1344	1345	13859	2841	1544	12142
ENSMUSG00000024905	Tesmin	testis expressed metallothionein like [Source:MGI Symbol;Acc:MGI:1340029]	-1.6552	0.000104881	0.0221203	10474	4390	10722	12043	1703	3054	4141	3049
ENSMUSG00000029346	Srrd	SRR1 domain containing [Source:MGI Symbol;Acc:MGI:1917368]	0.737255	0.000107692	0.022418	9478	8105	6280	8014	13645	10571	14632	14291
ENSMUSG00000031700	Gpt2	glutamic pyruvate transaminase (alanine aminotransferase) 2 [Source:MGI Symbol;Acc:MGI:1915391]	-0.796535	0.000109976	0.0226001	15377	12702	9659	12176	8126	7829	6436	6346
ENSMUSG00000079697	Gm5751	predicted gene 5751 [Source:MGI Symbol;Acc:MGI:3642927]	-1.32048	0.000118214	0.0239855	5124	6767	8850	8240	3567	1973	2458	3606
ENSMUSG00000047284	Neurl4	neuralized E3 ubiquitin protein ligase 4 [Source:MGI Symbol;Acc:MGI:1921092]	0.805729	0.00012732	0.0252031	6475	6153	7178	6955	9703	15373	10309	11394
ENSMUSG00000017756	Slc12a7	solute carrier family 12, member 7 [Source:MGI Symbol;Acc:MGI:1342283]	-0.432508	0.00012736	0.0252031	13390	15415	15254	15120	9159	10867	12062	11762
ENSMUSG00000022992	Kansl2	KAT8 regulatory NSL complex subunit 2 [Source:MGI Symbol;Acc:MGI:1916862]	-1.22062	0.000133434	0.0260831	12546	6004	14433	13892	4495	4654	5056	5909
ENSMUSG00000023087	Noct	nocturnin [Source:MGI Symbol;Acc:MGI:109382]	-1.1699	0.00014266	0.0275506	9166	9883	5884	13152	4590	4267	4492	3578
ENSMUSG00000032265	Tent5a	terminal nucleotidyltransferase 5A [Source:MGI Symbol;Acc:MGI:2670964]	-1.7674	0.000146584	0.0279714	8269	2850	11562	9402	1837	2904	1883	2800
ENSMUSG00000028776	Tinagl1	tubulointerstitial nephritis antigen-like 1 [Source:MGI Symbol;Acc:MGI:2137617]	-1.00677	0.000152911	0.0288354	10648	14000	8453	11984	7336	4632	4708	5761
ENSMUSG00000028953	Abcf2	ATP-binding cassette, sub-family F (GCN20), member 2 [Source:MGI Symbol;Acc:MGI:1351657]	3.09696	0.00016356	0.0304849	994	924	1014	862	14938	15417	1019	1088
ENSMUSG00000029406	Pitpnm2	phosphatidylinositol transfer protein, membrane-associated 2 [Source:MGI Symbol;Acc:MGI:1336192]	-0.431455	0.000175265	0.0322911	15195	12626	13175	14798	9360	11260	9830	10922
ENSMUSG00000030123	Plxnd1	plexin D1 [Source:MGI Symbol;Acc:MGI:2154244]	0.87983	0.00018105	0.0329779	6048	5138	6593	4906	10184	7838	11894	11828
ENSMUSG00000001521	Tulp3	tubby-like protein 3 [Source:MGI Symbol;Acc:MGI:1329045]	1.42035	0.000184371	0.032995	4329	3097	3038	1904	7329	8506	5517	11751
ENSMUSG00000010110	Stx5a	syntaxin 5A [Source:MGI Symbol;Acc:MGI:1928483]	-0.342583	0.000185261	0.032995	15254	14901	14450	14277	11972	12370	9931	12163
ENSMUSG00000032563	Mrpl3	mitochondrial ribosomal protein L3 [Source:MGI Symbol;Acc:MGI:2137204]	-0.812834	0.000192392	0.0338885	11141	10868	7948	9675	4653	5768	6293	5847
ENSMUSG00000112640	Gm32687	predicted gene, 32687 [Source:MGI Symbol;Acc:MGI:5591846]	2.90385	0.000199883	0.0348252	992	1027	1181	852	1483	1019	14866	12958
ENSMUSG00000079511	Gm42688	predicted gene 42688 [Source:MGI Symbol;Acc:MGI:5662825]	-2.99911	0.000214508	0.0369714	1135	15369	1145	15035	1280	886	970	952
ENSMUSG00000070473	Cldn3	claudin 3 [Source:MGI Symbol;Acc:MGI:1329044]	-3.02404	0.000227305	0.0387603	15473	998	15095	1159	868	1029	1172	954
ENSMUSG00000115020	Vmn1r218	vomeronasal 1 receptor 218 [Source:MGI Symbol;Acc:MGI:2159691]	2.9583	0.000238738	0.0402814	823	1132	994	1294	1018	15479	1386	15094
ENSMUSG00000084252	Gm12036	predicted gene 12036 [Source:MGI Symbol;Acc:MGI:3651598]	-3.96201	0.000243168	0.0406015	99	104	1956	3576	101	98	79	90
ENSMUSG00000028407	Smim27	small integral membrane protein 27 [Source:MGI Symbol;Acc:MGI:1913684]	2.97761	0.000263028	0.041334	821	1148	1022	1148	1017	15029	15361	1195
ENSMUSG00000042359	Osbpl6	oxysterol binding protein-like 6 [Source:MGI Symbol;Acc:MGI:2139014]	2.09837	0.000250469	0.041334	1046	4077	830	5215	13379	10365	11841	12239
ENSMUSG00000021115	Vrk1	vaccinia related kinase 1 [Source:MGI Symbol;Acc:MGI:1261847]	-0.693089	0.000256692	0.041334	11486	14224	10808	12618	7654	9024	7657	6057
ENSMUSG00000054074	Skida1	SKI/DACH domain containing 1 [Source:MGI Symbol;Acc:MGI:1919918]	-1.99553	0.000261357	0.041334	10462	3537	7119	10193	1564	1350	3929	1009
ENSMUSG00000045629	Sh3tc2	SH3 domain and tetratricopeptide repeats 2 [Source:MGI Symbol;Acc:MGI:2444417]	-2.16108	0.0002579	0.041334	13991	13513	2685	14223	3409	2751	2955	815
ENSMUSG00000027505	Fam209	family with sequence similarity 209 [Source:MGI Symbol;Acc:MGI:1923676]	-2.81498	0.000255804	0.041334	887	13466	9955	1462	775	1048	748	1091
ENSMUSG00000071267	Zfp942	zinc finger protein 942 [Source:MGI Symbol;Acc:MGI:1920483]	-1.44021	0.0002675	0.0416287	13940	4273	8696	11760	3316	4245	3472	3217
ENSMUSG00000025597	Klhl4	kelch-like 4 [Source:MGI Symbol;Acc:MGI:2442829]	2.08163	0.000278614	0.0425325	2624	1417	1805	1120	14306	3466	8724	2990
ENSMUSG00000062252	Lhfpl5	lipoma HMGIC fusion partner-like 5 [Source:MGI Symbol;Acc:MGI:1915382]	-3.97353	0.000278085	0.0425325	1970	104	3618	89	101	98	79	90
ENSMUSG00000094701	Olfr916	olfactory receptor 916 [Source:MGI Symbol;Acc:MGI:3030750]	1.89862	0.000284466	0.0430161	1616	4333	4363	1072	5658	12093	12690	12005
ENSMUSG00000073680	Tmem88b	transmembrane protein 88B [Source:MGI Symbol;Acc:MGI:2444329]	2.84532	0.000296105	0.043898	870	889	1034	1145	1253	998	13460	12590
ENSMUSG00000111475	Muc2	mucin 2 [Source:MGI Symbol;Acc:MGI:1339364]	-3.96931	0.000298514	0.043898	99	47	2395	623	36	43	79	44
ENSMUSG00000032649	Colgalt2	collagen beta(1-O)galactosyltransferase 2 [Source:MGI Symbol;Acc:MGI:2138232]	2.63747	0.000307651	0.0447741	1176	1646	1334	826	13379	14139	2257	1225
ENSMUSG00000032122	Slc37a2	solute carrier family 37 (glycerol-3-phosphate transporter), member 2 [Source:MGI Symbol;Acc:MGI:1929693]	-1.64557	0.000310059	0.0447741	13823	14343	5389	8789	2668	4393	4776	1697
ENSMUSG00000038429	Usp5	ubiquitin specific peptidase 5 (isopeptidase T) [Source:MGI Symbol;Acc:MGI:1347343]	-0.941936	0.000318667	0.0456064	8549	13506	13647	13899	8494	5105	5482	6738
ENSMUSG00000003849	Nqo1	NAD(P)H dehydrogenase, quinone 1 [Source:MGI Symbol;Acc:MGI:103187]	2.82519	0.000325635	0.0461912	1036	1146	868	1658	1299	15226	15420	1421
ENSMUSG00000037570	Mcrs1	microspherule protein 1 [Source:MGI Symbol;Acc:MGI:1858420]	-1.04252	0.000338369	0.0475765	12096	13500	14165	8546	6894	3829	5306	7423
ENSMUSG00000035845	Alg12	asparagine-linked glycosylation 12 (alpha-1,6-mannosyltransferase) [Source:MGI Symbol;Acc:MGI:2385025]	1.94186	0.000353403	0.0488336	1637	1550	4838	2387	3397	10063	12210	14333
ENSMUSG00000034928	Rnf44	ring finger protein 44 [Source:MGI Symbol;Acc:MGI:2145310]	-0.564329	0.000351844	0.0488336	15250	14131	15490	14416	9127	13356	8733	8878
ENSMUSG00000049799	Lrrc19	leucine rich repeat containing 19 [Source:MGI Symbol;Acc:MGI:2140219]	1.44541	0.000364489	0.0495118	2087	5390	3621	2004	9892	8712	6712	10366
ENSMUSG00000090213	Tmem189	transmembrane protein 189 [Source:MGI Symbol;Acc:MGI:2142624]	-0.900157	0.000361766	0.0495118	9220	12402	9742	13796	4807	5673	7883	5835
ENSMUSG00000061689	Dlgap4	DLG associated protein 4 [Source:MGI Symbol;Acc:MGI:2138865]	1.22489	0.000374263	0.0501112	3623	5665	10183	3981	12757	11844	15346	14869
ENSMUSG00000024135	Srbd1	S1 RNA binding domain 1 [Source:MGI Symbol;Acc:MGI:1925836]	-0.688151	0.000375154	0.0501112	11810	10828	11984	9013	6577	8017	5991	6497
ENSMUSG00000081984	Dnajb3	DnaJ heat shock protein family (Hsp40) member B3 [Source:MGI Symbol;Acc:MGI:1306822]	2.34075	0.000384924	0.0509913	1046	926	1754	1056	6674	1321	2834	13395
ENSMUSG00000076498	Trbc2	T cell receptor beta, constant 2 [Source:MGI Symbol;Acc:MGI:4835227]	2.46354	0.000393588	0.051108	1093	990	1482	777	10496	1865	1203	10385
ENSMUSG00000038594	Cep85l	centrosomal protein 85-like [Source:MGI Symbol;Acc:MGI:3642684]	-0.807082	0.000393406	0.051108	10328	10667	13716	14292	6862	8938	5428	6779
ENSMUSG00000066705	Fxyd6	FXYD domain-containing ion transport regulator 6 [Source:MGI Symbol;Acc:MGI:1890226]	-1.55714	0.000396451	0.051108	5654	8334	5145	8240	2002	2161	1176	3963
ENSMUSG00000060034	Ctf2	cardiotrophin 2 [Source:MGI Symbol;Acc:MGI:2684607]	-2.67485	0.000398559	0.051108	1215	14385	1485	12481	1224	1235	1200	971
ENSMUSG00000002205	Vrk3	vaccinia related kinase 3 [Source:MGI Symbol;Acc:MGI:2182465]	-0.467632	0.000417928	0.0531664	12576	12039	12455	13871	8151	10526	8759	9402
ENSMUSG00000092051	Gm17229	predicted gene 17229 [Source:MGI Symbol;Acc:MGI:4938056]	1.54172	0.000423507	0.0534519	8328	1748	3618	3576	13428	11729	11707	13416
ENSMUSG00000037280	Galnt6	polypeptide N-acetylgalactosaminyltransferase 6 [Source:MGI Symbol;Acc:MGI:1891640]	-1.70912	0.000443357	0.0555201	11999	3450	10354	10565	4206	2916	2531	1470
ENSMUSG00000109511	Nup62	nucleoporin 62 [Source:MGI Symbol;Acc:MGI:1351500]	1.86317	0.000452203	0.0561889	2995	1818	1858	1891	10727	12762	5209	2451
ENSMUSG00000032715	Trib3	tribbles pseudokinase 3 [Source:MGI Symbol;Acc:MGI:1345675]	2.09827	0.000464026	0.0572144	1856	1053	1010	1454	4350	3647	13141	1869
ENSMUSG00000026495	Efcab2	EF-hand calcium binding domain 2 [Source:MGI Symbol;Acc:MGI:1915476]	2.67774	0.000467904	0.0572522	876	849	1144	2004	14467	1011	13334	2368
ENSMUSG00000028530	Jak1	Janus kinase 1 [Source:MGI Symbol;Acc:MGI:96628]	0.914052	0.00047886	0.0581488	4368	5712	5231	8429	10226	12257	11941	10310
ENSMUSG00000102070	Gm28661	predicted gene 28661 [Source:MGI Symbol;Acc:MGI:5579367]	2.8447	0.000508164	0.0609013	1123	870	1004	882	1034	14769	868	11194
ENSMUSG00000039850	Endov	endonuclease V [Source:MGI Symbol;Acc:MGI:2444688]	-0.556887	0.000512925	0.0609013	11705	13161	9460	12237	8333	7811	7747	7761
ENSMUSG00000110757	Gm18228	predicted gene, 18228 [Source:MGI Symbol;Acc:MGI:5010413]	-1.90471	0.000510978	0.0609013	8308	1646	1862	2903	1178	1048	748	957
ENSMUSG00000072423	Psmb11	proteasome (prosome, macropain) subunit, beta type, 11 [Source:MGI Symbol;Acc:MGI:1921152]	2.23561	0.000527769	0.062203	1239	1082	839	776	8559	1552	1191	7235
ENSMUSG00000053886	Sh2d4a	SH2 domain containing 4A [Source:MGI Symbol;Acc:MGI:1919531]	2.23535	0.000561613	0.0654617	3147	1887	1415	1857	11917	10627	15378	1189
ENSMUSG00000074731	Zfp345	zinc finger protein 345 [Source:MGI Symbol;Acc:MGI:3652219]	-2.58496	0.000567669	0.0654617	903	8438	1661	13994	1188	1059	1089	830
ENSMUSG00000079057	Cyp4v3	cytochrome P450, family 4, subfamily v, polypeptide 3 [Source:MGI Symbol;Acc:MGI:2142763]	-2.78669	0.000566591	0.0654617	13256	884	1311	14918	1118	1284	1107	892
ENSMUSG00000073542	Cep76	centrosomal protein 76 [Source:MGI Symbol;Acc:MGI:1923401]	-2.24339	0.000579945	0.0663995	14295	3465	1908	14330	1146	1946	1538	2550
ENSMUSG00000048153	Olfr49	olfactory receptor 49 [Source:MGI Symbol;Acc:MGI:1333764]	-2.75923	0.000613857	0.0697838	1342	13849	14193	954	808	940	1352	1381
ENSMUSG00000032867	Fbxw8	F-box and WD-40 domain protein 8 [Source:MGI Symbol;Acc:MGI:1923041]	1.32977	0.000624016	0.0702902	10378	2905	3234	7045	15221	14126	15511	14368
ENSMUSG00000021638	Ocln	occludin [Source:MGI Symbol;Acc:MGI:106183]	-1.45944	0.000627082	0.0702902	15201	14506	14645	13371	1912	3571	9676	5831
ENSMUSG00000074384	AI429214	expressed sequence AI429214 [Source:MGI Symbol;Acc:MGI:2142538]	-0.98756	0.000656974	0.0731294	2619	1420	1434	1802	775	1191	881	822
ENSMUSG00000000708	Kat2b	K(lysine) acetyltransferase 2B [Source:MGI Symbol;Acc:MGI:1343094]	1.20307	0.000679037	0.075064	8561	3529	5606	3158	14038	10539	11794	11641
ENSMUSG00000113004	Gm47951	predicted gene, 47951 [Source:MGI Symbol;Acc:MGI:6097222]	2.55795	0.000699319	0.0762565	1261	853	1309	1043	10751	1004	1522	13022
ENSMUSG00000043605	Olfr13	olfactory receptor 13 [Source:MGI Symbol;Acc:MGI:104812]	2.27776	0.000699339	0.0762565	348	430	459	481	2033	5334	370	594
ENSMUSG00000114413	Gm48364	predicted gene, 48364 [Source:MGI Symbol;Acc:MGI:6097835]	-2.38497	0.000724222	0.0784362	9978	12376	1570	1686	926	1909	1202	866
ENSMUSG00000033880	Lgals3bp	lectin, galactoside-binding, soluble, 3 binding protein [Source:MGI Symbol;Acc:MGI:99554]	-0.835922	0.000739212	0.0795223	11832	14428	10249	15297	7011	4878	8891	8243
ENSMUSG00000049173	Myoz3	myozenin 3 [Source:MGI Symbol;Acc:MGI:2179296]	2.66339	0.000757966	0.0796074	497	594	452	587	456	5440	451	7147
ENSMUSG00000074506	Gm10705	predicted gene 10705 [Source:MGI Symbol;Acc:MGI:3708678]	1.38368	0.000752567	0.0796074	4397	6356	3535	1754	8608	13454	10505	9292
ENSMUSG00000006360	Crip1	cysteine-rich protein 1 (intestinal) [Source:MGI Symbol;Acc:MGI:88501]	-0.655834	0.000759869	0.0796074	14348	9113	10439	12066	7083	7200	7444	7448
ENSMUSG00000057715	A830018L16Rik	RIKEN cDNA A830018L16 gene [Source:MGI Symbol;Acc:MGI:2444149]	-2.70315	0.000757033	0.0796074	805	8595	12325	840	824	831	945	865
ENSMUSG00000035337	Uchl4	ubiquitin carboxyl-terminal esterase L4 [Source:MGI Symbol;Acc:MGI:1890440]	2.4251	0.000799148	0.0831789	1076	1321	1082	1825	1678	11800	1455	13553
ENSMUSG00000075517	Cyp2d37-ps	cytochrome P450, family 2, subfamily d, polypeptide 37, pseudogene [Source:MGI Symbol;Acc:MGI:3721937]	1.3904	0.000821265	0.0849294	4339	3366	4496	4867	15313	15410	4300	9721
ENSMUSG00000097239	Gm27029	predicted gene, 27029 [Source:MGI Symbol;Acc:MGI:5504144]	-2.38012	0.000827315	0.0850066	1696	10412	1450	13606	1661	936	1340	1281
ENSMUSG00000021256	Vash1	vasohibin 1 [Source:MGI Symbol;Acc:MGI:2442543]	1.86245	0.000848673	0.0865939	887	926	1065	1056	1412	1864	2736	8293
ENSMUSG00000030283	St8sia1	ST8 alpha-N-acetyl-neuraminide alpha-2,8-sialyltransferase 1 [Source:MGI Symbol;Acc:MGI:106011]	-0.863839	0.00085897	0.0865939	2864	1758	2729	2813	1191	1455	1555	1384
ENSMUSG00000075469	Gm17205	predicted gene 17205 [Source:MGI Symbol;Acc:MGI:4938032]	-1.21822	0.000856943	0.0865939	8857	5437	4031	6900	3744	2507	2219	2372
ENSMUSG00000010311	Optc	opticin [Source:MGI Symbol;Acc:MGI:2151113]	1.72749	0.000890666	0.089228	3812	3537	3618	750	13934	8268	6653	9946
ENSMUSG00000055320	Tead1	TEA domain family member 1 [Source:MGI Symbol;Acc:MGI:101876]	-0.548015	0.00093052	0.0926417	14197	14031	13647	13444	8237	9900	12042	7657
ENSMUSG00000045792	Olfr578	olfactory receptor 578 [Source:MGI Symbol;Acc:MGI:3030412]	2.58056	0.000956235	0.0946141	758	1112	1216	1343	1074	11871	12401	1147
ENSMUSG00000037949	Ano10	anoctamin 10 [Source:MGI Symbol;Acc:MGI:2143103]	-1.04743	0.000963223	0.0947208	14402	14267	11892	12245	2981	7314	6872	8382
ENSMUSG00000081161	Gm12783	predicted gene 12783 [Source:MGI Symbol;Acc:MGI:3649566]	3.39498	0.00100585	0.098027	99	104	95	89	1929	1973	79	90
ENSMUSG00000028811	Yars	tyrosyl-tRNA synthetase [Source:MGI Symbol;Acc:MGI:2147627]	-0.403161	0.00101519	0.098027	14373	13596	13958	11986	8919	9940	10457	11453
ENSMUSG00000003660	Snrnp200	small nuclear ribonucleoprotein 200 (U5) [Source:MGI Symbol;Acc:MGI:2444401]	-1.4771	0.00101316	0.098027	7367	12321	14303	14123	2899	3848	8298	2238
ENSMUSG00000068394	Cep152	centrosomal protein 152 [Source:MGI Symbol;Acc:MGI:2139083]	2.63182	0.00104615	0.100342	1670	877	1156	1134	14963	1498	869	12650
ENSMUSG00000035649	Zcchc7	zinc finger, CCHC domain containing 7 [Source:MGI Symbol;Acc:MGI:2442912]	0.842405	0.00105794	0.100342	7066	5755	5369	6998	13867	13758	8492	9046
ENSMUSG00000057054	Inca1	inhibitor of CDK, cyclin A1 interacting protein 1 [Source:MGI Symbol;Acc:MGI:2144284]	-0.381997	0.00105645	0.100342	13397	14993	15134	12996	11274	11395	11603	9100
ENSMUSG00000023122	Sult1c2	sulfotransferase family, cytosolic, 1C, member 2 [Source:MGI Symbol;Acc:MGI:1916333]	2.49519	0.0010695	0.100842	1297	1510	1057	1545	1299	15226	12561	1410
ENSMUSG00000021461	Fancc	Fanconi anemia, complementation group C [Source:MGI Symbol;Acc:MGI:95480]	0.504962	0.00111643	0.104651	8409	6963	8823	9946	11759	12218	12044	12428
ENSMUSG00000113640	Adat3	adenosine deaminase, tRNA-specific 3 [Source:MGI Symbol;Acc:MGI:1924344]	2.00951	0.00112452	0.104796	921	989	834	1114	3769	2462	773	8530
ENSMUSG00000014496	Ankrd28	ankyrin repeat domain 28 [Source:MGI Symbol;Acc:MGI:2145661]	-0.828385	0.00114417	0.106011	10505	13277	14877	13962	5535	10167	8310	5622
ENSMUSG00000048617	Rtbdn	retbindin [Source:MGI Symbol;Acc:MGI:2443686]	-2.47276	0.00117742	0.108465	908	10084	13874	1607	1080	1418	1311	960
ENSMUSG00000115114	Gm48930	predicted gene, 48930 [Source:MGI Symbol;Acc:MGI:6118244]	-1.85886	0.00119714	0.109651	10589	7258	6919	8967	2061	942	1042	5255
ENSMUSG00000001768	Rin2	Ras and Rab interactor 2 [Source:MGI Symbol;Acc:MGI:1921280]	1.18757	0.00121589	0.110735	9754	2664	5145	5355	11637	13872	14462	12229
ENSMUSG00000075143	Olfr1157	olfactory receptor 1157 [Source:MGI Symbol;Acc:MGI:3030991]	2.49072	0.00123567	0.111901	3558	765	1334	766	8237	921	13548	13395
ENSMUSG00000062944	9130023H24Rik	RIKEN cDNA 9130023H24 gene [Source:MGI Symbol;Acc:MGI:2442738]	2.75233	0.00127829	0.114574	1149	1364	1297	843	14983	900	864	14605
ENSMUSG00000113795	Gm48119	predicted gene, 48119 [Source:MGI Symbol;Acc:MGI:6097475]	2.19864	0.00131274	0.114574	1253	1018	1723	892	9716	1516	1434	9763
ENSMUSG00000003360	Ddx23	DEAD (Asp-Glu-Ala-Asp) box polypeptide 23 [Source:MGI Symbol;Acc:MGI:1921601]	0.739891	0.00129255	0.114574	7453	8111	6207	6218	9788	12337	9440	15178
ENSMUSG00000030269	Mtmr14	myotubularin related protein 14 [Source:MGI Symbol;Acc:MGI:1916075]	-0.374849	0.00130917	0.114574	12143	13387	13417	15110	11190	9818	11155	9525
ENSMUSG00000064120	Mocs1	molybdenum cofactor synthesis 1 [Source:MGI Symbol;Acc:MGI:1928904]	-0.486486	0.00130372	0.114574	14643	11080	13811	14131	9228	10995	9889	8192
ENSMUSG00000036023	Parp2	poly (ADP-ribose) polymerase family, member 2 [Source:MGI Symbol;Acc:MGI:1341112]	-0.676486	0.00130519	0.114574	12175	9471	14616	10477	6325	8588	7077	7254
ENSMUSG00000026142	Rhbdd1	rhomboid domain containing 1 [Source:MGI Symbol;Acc:MGI:1924117]	-0.958429	0.00131522	0.114574	11676	13466	6055	13444	5157	5824	6094	5898
ENSMUSG00000031232	Magt1	magnesium transporter 1 [Source:MGI Symbol;Acc:MGI:1914325]	-0.929634	0.00132662	0.114943	10009	14793	13248	13248	4655	7989	4867	9420
ENSMUSG00000054717	Hmgb2	high mobility group box 2 [Source:MGI Symbol;Acc:MGI:96157]	-2.01079	0.00136262	0.117427	1274	12216	13490	8295	2555	1294	2383	2521
ENSMUSG00000026196	Bard1	BRCA1 associated RING domain 1 [Source:MGI Symbol;Acc:MGI:1328361]	-1.66906	0.00137871	0.118179	6740	4251	3112	1101	1065	1555	1182	979
ENSMUSG00000032671	A930018P22Rik	RIKEN cDNA A930018P22 gene [Source:MGI Symbol;Acc:MGI:1915493]	3.09232	0.00143322	0.121604	99	1932	95	89	3567	5105	8238	1981
ENSMUSG00000096109	Olfr1537	olfactory receptor 1537 [Source:MGI Symbol;Acc:MGI:3031371]	1.1863	0.00144144	0.121604	5446	7065	2231	7215	9982	12028	13835	14122
ENSMUSG00000022847	Thpo	thrombopoietin [Source:MGI Symbol;Acc:MGI:101875]	1.18401	0.0014392	0.121604	8754	5523	2951	4465	13459	14550	7963	13316
ENSMUSG00000037126	Psd	pleckstrin and Sec7 domain containing [Source:MGI Symbol;Acc:MGI:1920978]	1.32354	0.00146802	0.122611	1970	5157	8396	3815	10409	12507	13932	11551
ENSMUSG00000056167	Cnot10	CCR4-NOT transcription complex, subunit 10 [Source:MGI Symbol;Acc:MGI:1926143]	0.836863	0.00146867	0.122611	5927	7348	4961	6175	7565	13923	11734	10380
ENSMUSG00000074826	Gm10767	predicted gene 10767 [Source:MGI Symbol;Acc:MGI:3642136]	-1.49029	0.00150818	0.125257	5245	8377	8507	2729	2786	1364	2873	1825
ENSMUSG00000030162	Olr1	oxidized low density lipoprotein (lectin-like) receptor 1 [Source:MGI Symbol;Acc:MGI:1261434]	2.06867	0.00153346	0.126051	564	624	2259	3733	7060	10737	3935	8388
ENSMUSG00000040414	Slc25a28	solute carrier family 25, member 28 [Source:MGI Symbol;Acc:MGI:2180509]	-1.07089	0.00152805	0.126051	14972	10753	13409	13773	3195	9398	4955	7637
ENSMUSG00000081234	Olfr1120	olfactory receptor 1120 [Source:MGI Symbol;Acc:MGI:3030954]	2.65108	0.00155664	0.127303	1118	1059	1730	1257	870	15366	1139	15062
ENSMUSG00000020716	Nf1	neurofibromin 1 [Source:MGI Symbol;Acc:MGI:97306]	-0.571354	0.00158332	0.128177	14479	13466	12045	12295	7746	10988	9351	7102
ENSMUSG00000019505	Ubb	ubiquitin B [Source:MGI Symbol;Acc:MGI:98888]	-1.60874	0.00157937	0.128177	15271	13388	8150	14944	1641	3334	9240	2754
ENSMUSG00000036980	Taf6	TATA-box binding protein associated factor 6 [Source:MGI Symbol;Acc:MGI:109129]	0.874006	0.00161313	0.129319	4523	5564	7429	5431	8442	8872	14176	10566
ENSMUSG00000022119	Rbm26	RNA binding motif protein 26 [Source:MGI Symbol;Acc:MGI:1921463]	-1.02465	0.00162163	0.129319	5886	15075	14720	12611	4784	6176	6278	6499
ENSMUSG00000055296	Tmem245	transmembrane protein 245 [Source:MGI Symbol;Acc:MGI:2445107]	-1.74048	0.00161745	0.129319	14284	10257	10452	10207	1258	3349	7452	1468
ENSMUSG00000085787	Gm13092	predicted gene 13092 [Source:MGI Symbol;Acc:MGI:3649661]	1.72467	0.00164198	0.130294	1725	779	1699	1370	1574	6895	7117	2833
ENSMUSG00000054381	Zfp747	zinc finger protein 747 [Source:MGI Symbol;Acc:MGI:2443581]	-1.84337	0.00168495	0.133045	6838	3995	15151	14853	2368	2609	5367	1036
ENSMUSG00000071662	Polr2g	polymerase (RNA) II (DNA directed) polypeptide G [Source:MGI Symbol;Acc:MGI:1914960]	-1.03035	0.00170369	0.133212	8647	7423	4057	6965	4033	3182	2827	3222
ENSMUSG00000096006	Gm21596	predicted gene, 21596 [Source:MGI Symbol;Acc:MGI:5434951]	-2.42933	0.00169841	0.133212	8891	13971	1264	948	1208	1424	924	1099
ENSMUSG00000012296	Tjap1	tight junction associated protein 1 [Source:MGI Symbol;Acc:MGI:1921344]	-0.422245	0.00172025	0.133854	12854	12824	12682	13481	9777	10479	7852	10579
ENSMUSG00000008682	Rpl10	ribosomal protein L10 [Source:MGI Symbol;Acc:MGI:105943]	0.226133	0.00177507	0.137452	11845	11013	11491	11274	13263	12781	13226	14095
ENSMUSG00000017718	Afmid	arylformamidase [Source:MGI Symbol;Acc:MGI:2448704]	1.3507	0.00180946	0.138114	4506	4379	4422	5050	3541	15454	14975	12847
ENSMUSG00000005873	Reep5	receptor accessory protein 5 [Source:MGI Symbol;Acc:MGI:1270152]	1.23404	0.00179546	0.138114	3325	3382	2872	3054	11628	4431	8930	4727
ENSMUSG00000010047	Hyal2	hyaluronoglucosaminidase 2 [Source:MGI Symbol;Acc:MGI:1196334]	0.414397	0.00180424	0.138114	9250	9397	12083	9268	12738	12945	13200	14424
ENSMUSG00000037262	Kin	Kin17 DNA and RNA binding protein [Source:MGI Symbol;Acc:MGI:96676]	-0.536463	0.00182818	0.138713	11027	9398	10857	9814	6376	7691	7845	6422
ENSMUSG00000055675	Kbtbd11	kelch repeat and BTB (POZ) domain containing 11 [Source:MGI Symbol;Acc:MGI:1922151]	-1.46217	0.00183463	0.138713	2732	3273	4893	8890	1466	1588	2648	1480
ENSMUSG00000094380	Olfr904	olfactory receptor 904 [Source:MGI Symbol;Acc:MGI:3030738]	2.28847	0.00186521	0.140364	914	963	1893	1203	1865	7237	1072	14121
ENSMUSG00000032571	Pik3r4	phosphoinositide-3-kinase regulatory subunit 4 [Source:MGI Symbol;Acc:MGI:1922919]	0.532175	0.00188336	0.141067	8275	8930	8408	7397	12849	12447	13083	9357
ENSMUSG00000023073	Slc10a2	solute carrier family 10, member 2 [Source:MGI Symbol;Acc:MGI:1201406]	2.49103	0.00189542	0.14131	1676	1397	1020	1039	1394	867	11547	15043
ENSMUSG00000028989	Angptl7	angiopoietin-like 7 [Source:MGI Symbol;Acc:MGI:3605801]	2.12006	0.00192392	0.142771	1193	1423	1689	771	10288	1201	1861	8716
ENSMUSG00000027579	Srms	src-related kinase lacking C-terminal regulatory tyrosine and N-terminal myristylation sites [Source:MGI Symbol;Acc:MGI:101865]	2.27151	0.00195047	0.143413	1176	1743	1754	766	13379	1550	1441	9891
ENSMUSG00000038550	Ciart	circadian associated repressor of transcription [Source:MGI Symbol;Acc:MGI:2684975]	1.0088	0.00194267	0.143413	6313	4380	4820	6308	6482	13570	9214	14643
ENSMUSG00000041886	Macc1	metastasis associated in colon cancer 1 [Source:MGI Symbol;Acc:MGI:2685113]	2.33825	0.00196385	0.143738	940	828	840	1206	784	969	8982	8552
ENSMUSG00000047409	Ctdspl	CTD (carboxy-terminal domain, RNA polymerase II, polypeptide A) small phosphatase-like [Source:MGI Symbol;Acc:MGI:1916524]	1.66553	0.00199036	0.144359	5573	3668	1499	2376	3781	13957	8851	15019
ENSMUSG00000075266	Cenpw	centromere protein W [Source:MGI Symbol;Acc:MGI:1913561]	-0.634436	0.00198299	0.144359	9125	14600	11242	13385	8196	8228	8130	6594
ENSMUSG00000073176	Zfp449	zinc finger protein 449 [Source:MGI Symbol;Acc:MGI:1925869]	-2.32823	0.00204166	0.147413	14394	8606	1071	1360	1212	1105	1486	1261
ENSMUSG00000007207	Stx1a	syntaxin 1A (brain) [Source:MGI Symbol;Acc:MGI:109355]	2.08266	0.00208022	0.149524	1070	1743	4144	2425	10347	14136	1321	13937
ENSMUSG00000079162	Trim43b	tripartite motif-containing 43B [Source:MGI Symbol;Acc:MGI:3648996]	1.18963	0.00209216	0.149711	2438	5227	2327	2338	7049	6855	8720	5500
ENSMUSG00000019822	Smpd2	sphingomyelin phosphodiesterase 2, neutral [Source:MGI Symbol;Acc:MGI:1278330]	0.376088	0.00215498	0.153521	9546	10800	9684	12956	13950	14233	13977	13628
ENSMUSG00000034168	Irf2bpl	interferon regulatory factor 2 binding protein-like [Source:MGI Symbol;Acc:MGI:2442463]	0.508775	0.00217505	0.154265	9495	9075	8272	8209	13261	10895	14983	10733
ENSMUSG00000083856	Gm13886	predicted gene 13886 [Source:MGI Symbol;Acc:MGI:3649359]	-2.56659	0.00222952	0.157431	3558	1932	3618	5098	101	158	1937	202
ENSMUSG00000020774	Aspa	aspartoacylase [Source:MGI Symbol;Acc:MGI:87914]	-0.469744	0.00227188	0.159719	11603	12264	14921	14791	8658	11512	9407	9112
ENSMUSG00000008461	Fut1	fucosyltransferase 1 [Source:MGI Symbol;Acc:MGI:109375]	1.95845	0.00229284	0.160489	1686	1064	1096	1904	11550	1192	6653	2952
ENSMUSG00000030317	Timp4	tissue inhibitor of metalloproteinase 4 [Source:MGI Symbol;Acc:MGI:109125]	2.43685	0.00231501	0.161336	491	1994	261	228	1991	2162	2051	9899
ENSMUSG00000046442	Ppm1e	protein phosphatase 1E (PP2C domain containing) [Source:MGI Symbol;Acc:MGI:2444096]	-0.977274	0.00234405	0.162653	9896	6767	9955	11615	5370	3592	3720	6738
ENSMUSG00000072501	Phf20l1	PHD finger protein 20-like 1 [Source:MGI Symbol;Acc:MGI:2444412]	0.513085	0.00237391	0.164015	8194	7908	9839	8489	14089	12294	12876	9876
ENSMUSG00000069890	1700024J04Rik	RIKEN cDNA 1700024J04 gene [Source:MGI Symbol;Acc:MGI:1919098]	-2.45281	0.00243642	0.167611	13612	1067	10005	774	1055	1061	1180	1354
ENSMUSG00000039480	Nt5dc1	5'-nucleotidase domain containing 1 [Source:MGI Symbol;Acc:MGI:2442446]	-0.812813	0.00245574	0.168218	15270	11923	8768	11635	9420	5807	6185	5683
ENSMUSG00000024350	Dnajc18	DnaJ heat shock protein family (Hsp40) member C18 [Source:MGI Symbol;Acc:MGI:1923844]	-1.41807	0.00250958	0.171175	11964	14454	3174	6882	2855	3816	3493	3485
ENSMUSG00000012187	Mogat1	monoacylglycerol O-acyltransferase 1 [Source:MGI Symbol;Acc:MGI:1915643]	2.35426	0.00261443	0.171749	583	765	1691	2459	9865	13674	3796	778
ENSMUSG00000050896	Rtn4rl2	reticulon 4 receptor-like 2 [Source:MGI Symbol;Acc:MGI:2669796]	1.3014	0.00261423	0.171749	1970	1932	2559	5074	6674	5105	9913	6738
ENSMUSG00000042197	Zfp451	zinc finger protein 451 [Source:MGI Symbol;Acc:MGI:2137896]	1.18822	0.00259612	0.171749	8645	4034	3566	3083	8606	10749	9807	14881
ENSMUSG00000003518	Dusp3	dual specificity phosphatase 3 (vaccinia virus phosphatase VH1-related) [Source:MGI Symbol;Acc:MGI:1919599]	0.872876	0.00254332	0.171749	4135	7398	8064	5686	12894	14320	9069	10018
ENSMUSG00000008333	Snrpb2	U2 small nuclear ribonucleoprotein B [Source:MGI Symbol;Acc:MGI:104805]	0.756118	0.00257416	0.171749	8831	8541	6645	5106	11781	13533	14502	9371
ENSMUSG00000025204	Ndufb8	NADH:ubiquinone oxidoreductase subunit B8 [Source:MGI Symbol;Acc:MGI:1914514]	0.734637	0.0026094	0.171749	8387	7243	5562	6833	13408	14419	9942	8864
ENSMUSG00000030291	Med21	mediator complex subunit 21 [Source:MGI Symbol;Acc:MGI:1347064]	-0.791353	0.00253382	0.171749	11755	9955	14608	12190	5594	10013	5449	6972
ENSMUSG00000027364	Usp50	ubiquitin specific peptidase 50 [Source:MGI Symbol;Acc:MGI:1922333]	-1.5231	0.00257857	0.171749	6816	10362	10755	13721	1929	4107	1559	6898
ENSMUSG00000066687	Zbtb16	zinc finger and BTB domain containing 16 [Source:MGI Symbol;Acc:MGI:103222]	-1.8775	0.00259729	0.171749	10753	12670	1202	9374	3059	1843	2702	1649
ENSMUSG00000039067	Psmd7	proteasome (prosome, macropain) 26S subunit, non-ATPase, 7 [Source:MGI Symbol;Acc:MGI:1351511]	1.52812	0.00269017	0.175437	1441	1290	5220	3671	6753	9989	9944	6833
ENSMUSG00000026927	Entr1	endosome associated trafficking regulator 1 [Source:MGI Symbol;Acc:MGI:1915362]	0.336539	0.00269246	0.175437	10624	14223	10707	11484	13788	15090	15461	15057
ENSMUSG00000026077	Npas2	neuronal PAS domain protein 2 [Source:MGI Symbol;Acc:MGI:109232]	-2.86186	0.00271325	0.176076	5124	3537	1956	5347	1929	98	79	90
ENSMUSG00000069041	Slc25a31	solute carrier family 25 (mitochondrial carrier; adenine nucleotide translocator), member 31 [Source:MGI Symbol;Acc:MGI:1920583]	-3.1586	0.00275968	0.17765	99	47	645	2004	101	43	79	90
ENSMUSG00000116218	Slc25a31	solute carrier family 25 (mitochondrial carrier; adenine nucleotide translocator), member 31 [Source:MGI Symbol;Acc:MGI:1920583]	-3.1586	0.00275968	0.17765	99	47	645	2004	101	43	79	90
ENSMUSG00000034258	Flvcr2	feline leukemia virus subgroup C cellular receptor 2 [Source:MGI Symbol;Acc:MGI:2384974]	2.4524	0.00284828	0.18262	1132	1146	854	2531	1120	15226	13334	1315
ENSMUSG00000036411	9530077C05Rik	RIKEN cDNA 9530077C05 gene [Source:MGI Symbol;Acc:MGI:1915533]	-0.724301	0.00286224	0.182784	7283	7296	8721	6228	4664	3536	4651	5022
ENSMUSG00000022262	Dnah5	dynein, axonemal, heavy chain 5 [Source:MGI Symbol;Acc:MGI:107718]	2.29623	0.0028853	0.183526	1442	1932	3618	89	6674	9900	9913	8293
ENSMUSG00000045094	Arhgef37	Rho guanine nucleotide exchange factor (GEF) 37 [Source:MGI Symbol;Acc:MGI:3045339]	0.554209	0.00291376	0.184603	9185	8308	7642	7058	12114	12098	13726	9333
ENSMUSG00000018169	Mfng	MFNG O-fucosylpeptide 3-beta-N-acetylglucosaminyltransferase [Source:MGI Symbol;Acc:MGI:1095404]	-1.27639	0.00297861	0.187969	4458	7327	14471	10670	3368	3140	3133	5603
ENSMUSG00000039878	Slc39a5	solute carrier family 39 (metal ion transporter), member 5 [Source:MGI Symbol;Acc:MGI:1919336]	-1.57011	0.00299747	0.188418	4497	12150	2572	6495	1305	1864	2678	2813
ENSMUSG00000111965	Gm4797	predicted gene 4797 [Source:MGI Symbol;Acc:MGI:3644095]	-2.24518	0.00301886	0.189021	1566	6773	12327	768	1586	1225	753	957
ENSMUSG00000067149	Jchain	immunoglobulin joining chain [Source:MGI Symbol;Acc:MGI:96493]	-1.45906	0.00306338	0.190322	10432	3450	4964	10368	4186	1598	2531	2311
ENSMUSG00000118419	Gm50454	predicted gene, 50454 [Source:MGI Symbol;Acc:MGI:6324717]	-1.84387	0.00305859	0.190322	1970	1646	9955	5074	1053	1412	748	1981
ENSMUSG00000002661	Alkbh7	alkB homolog 7 [Source:MGI Symbol;Acc:MGI:1913650]	-1.11839	0.00308777	0.191096	2416	4087	4163	2534	989	2264	1497	1330
ENSMUSG00000033114	Slc35d2	solute carrier family 35, member D2 [Source:MGI Symbol;Acc:MGI:1917734]	0.7017	0.0031	0.191115	7332	5511	9189	7030	8967	11939	12230	14131
ENSMUSG00000063953	Amd2	S-adenosylmethionine decarboxylase 2 [Source:MGI Symbol;Acc:MGI:1333111]	-2.0093	0.00313337	0.192432	1318	10186	1585	8844	1335	953	1780	1380
ENSMUSG00000022451	Twf1	twinfilin actin binding protein 1 [Source:MGI Symbol;Acc:MGI:1100520]	1.52495	0.00319186	0.195276	1841	1405	1736	1546	7315	7164	1710	2597
ENSMUSG00000026698	Pigc	phosphatidylinositol glycan anchor biosynthesis, class C [Source:MGI Symbol;Acc:MGI:1914542]	-1.29147	0.00321011	0.195646	13211	14819	15048	14386	12639	2851	3353	4633
ENSMUSG00000103059	Gm18186	predicted gene, 18186 [Source:MGI Symbol;Acc:MGI:5010371]	2.18653	0.0033479	0.201063	1219	832	2957	1931	13647	13935	1355	2650
ENSMUSG00000061616	Olfr12	olfactory receptor 12 [Source:MGI Symbol;Acc:MGI:107863]	1.98736	0.00331956	0.201063	918	1064	944	1947	1435	1343	6653	9891
ENSMUSG00000032014	Oaf	out at first homolog [Source:MGI Symbol;Acc:MGI:94852]	0.489607	0.00334471	0.201063	8232	9412	8191	11439	13237	14734	13190	11174
ENSMUSG00000034164	Emid1	EMI domain containing 1 [Source:MGI Symbol;Acc:MGI:2155091]	-1.14143	0.003355	0.201063	6701	7370	3748	6683	1929	3681	3516	1981
ENSMUSG00000037938	Chchd5	coiled-coil-helix-coiled-coil-helix domain containing 5 [Source:MGI Symbol;Acc:MGI:1913420]	-1.23757	0.00336171	0.201063	5437	8445	2631	8305	2648	2717	2265	2895
ENSMUSG00000089782	Gm3531	predicted pseudogene 3531 [Source:MGI Symbol;Acc:MGI:3781708]	-1.86163	0.00340167	0.202696	570	2494	5328	599	599	623	587	665
ENSMUSG00000021009	Ptpn21	protein tyrosine phosphatase, non-receptor type 21 [Source:MGI Symbol;Acc:MGI:1344406]	1.07669	0.00342318	0.203223	4391	4461	5134	6134	4752	11147	14412	12126
ENSMUSG00000030641	Ddias	DNA damage-induced apoptosis suppressor [Source:MGI Symbol;Acc:MGI:1921291]	-2.09388	0.00345152	0.204149	1046	4325	1204	11615	1090	1048	1308	815
ENSMUSG00000043013	Onecut1	one cut domain, family member 1 [Source:MGI Symbol;Acc:MGI:1196423]	1.13996	0.00347599	0.204841	6596	4951	3408	5934	12933	13504	4958	14639
ENSMUSG00000056978	Hamp2	hepcidin antimicrobial peptide 2 [Source:MGI Symbol;Acc:MGI:2153530]	1.0617	0.00355537	0.206402	1525	3238	3581	2458	6320	4550	6614	5064
ENSMUSG00000051043	Gprc5c	G protein-coupled receptor, family C, group 5, member C [Source:MGI Symbol;Acc:MGI:1917605]	0.549226	0.00351997	0.206402	9292	7784	13192	8152	13016	14709	15139	13356
ENSMUSG00000003526	Prodh	proline dehydrogenase [Source:MGI Symbol;Acc:MGI:97770]	0.334184	0.00356688	0.206402	10275	9247	10422	9348	12766	11497	13481	11790
ENSMUSG00000111321	Prodh	proline dehydrogenase [Source:MGI Symbol;Acc:MGI:97770]	0.334184	0.00356688	0.206402	10275	9247	10422	9348	12766	11497	13481	11790
ENSMUSG00000047996	Prrg1	proline rich Gla (G-carboxyglutamic acid) 1 [Source:MGI Symbol;Acc:MGI:1917364]	-1.3918	0.00355037	0.206402	10194	3267	12518	10611	3174	4760	4029	1981
ENSMUSG00000067377	Tspan6	tetraspanin 6 [Source:MGI Symbol;Acc:MGI:1926264]	1.91787	0.00373014	0.210445	1087	765	2386	8240	13379	10332	13548	9891
ENSMUSG00000053411	Cbx7	chromobox 7 [Source:MGI Symbol;Acc:MGI:1196439]	1.83529	0.00371197	0.210445	1970	1517	1187	10723	13983	15073	12700	13187
ENSMUSG00000049288	Lix1l	Lix1-like [Source:MGI Symbol;Acc:MGI:3036267]	1.76229	0.00372538	0.210445	5486	2511	1151	2145	5299	14284	3728	14999
ENSMUSG00000022300	Dcaf13	DDB1 and CUL4 associated factor 13 [Source:MGI Symbol;Acc:MGI:2684929]	1.39734	0.00374176	0.210445	3541	3137	3987	3576	12865	3092	6653	14903
ENSMUSG00000106903	Dcaf13	DDB1 and CUL4 associated factor 13 [Source:MGI Symbol;Acc:MGI:2684929]	1.39734	0.00374176	0.210445	3541	3137	3987	3576	12865	3092	6653	14903
ENSMUSG00000040433	Zbtb38	zinc finger and BTB domain containing 38 [Source:MGI Symbol;Acc:MGI:2442866]	-0.586917	0.00372181	0.210445	14332	13585	12616	10048	7170	9191	10285	7029
ENSMUSG00000034981	Parm1	prostate androgen-regulated mucin-like protein 1 [Source:MGI Symbol;Acc:MGI:2443349]	-1.33291	0.00372046	0.210445	8308	13466	13647	8240	3567	8268	3516	1981
ENSMUSG00000036913	Trim67	tripartite motif-containing 67 [Source:MGI Symbol;Acc:MGI:3045323]	-2.42535	0.00365943	0.210445	797	13549	10338	815	959	1202	1447	1139
ENSMUSG00000031696	Vps35	VPS35 retromer complex component [Source:MGI Symbol;Acc:MGI:1890467]	-1.50463	0.0037737	0.211499	13733	2950	4238	11980	2752	3210	2796	2837
ENSMUSG00000064057	Scgb3a1	secretoglobin, family 3A, member 1 [Source:MGI Symbol;Acc:MGI:1915912]	2.83007	0.0038509	0.215073	99	1932	95	89	1929	3592	1937	8293
ENSMUSG00000025359	Pmel	premelanosome protein [Source:MGI Symbol;Acc:MGI:98301]	2.2141	0.00387157	0.215248	2454	1743	978	1332	2328	921	13548	13395
ENSMUSG00000037408	Cnnm4	cyclin M4 [Source:MGI Symbol;Acc:MGI:2151060]	-2.37739	0.00388089	0.215248	1267	11509	13078	1004	862	862	2516	929
ENSMUSG00000032625	Thsd7a	thrombospondin, type I, domain containing 7A [Source:MGI Symbol;Acc:MGI:2685683]	2.25139	0.00394041	0.217796	767	1534	1572	813	951	14504	5481	1376
ENSMUSG00000028339	Col15a1	collagen, type XV, alpha 1 [Source:MGI Symbol;Acc:MGI:88449]	1.57744	0.00401432	0.219685	1674	4104	4130	2328	2765	7221	11844	14687
ENSMUSG00000054469	Lclat1	lysocardiolipin acyltransferase 1 [Source:MGI Symbol;Acc:MGI:2684937]	1.18669	0.00406714	0.219685	4776	3037	4244	2612	8827	12902	7390	4272
ENSMUSG00000023021	Cers5	ceramide synthase 5 [Source:MGI Symbol;Acc:MGI:1919199]	0.908986	0.00402255	0.219685	6647	6081	3321	5836	14236	8931	8842	9085
ENSMUSG00000092260	Zfp963	zinc finger protein 963 [Source:MGI Symbol;Acc:MGI:4867078]	0.398508	0.00408371	0.219685	8777	12792	10029	12929	14804	15030	14529	14330
ENSMUSG00000056919	Cep162	centrosomal protein 162 [Source:MGI Symbol;Acc:MGI:1925343]	-0.669005	0.004071	0.219685	4922	5647	4759	4437	3341	2897	3512	2681
ENSMUSG00000052656	Rnf103	ring finger protein 103 [Source:MGI Symbol;Acc:MGI:109483]	-0.736314	0.00405213	0.219685	12866	11416	9771	13174	9139	6179	8199	4832
ENSMUSG00000032425	Zfp949	zinc finger protein 949 [Source:MGI Symbol;Acc:MGI:1918890]	-1.11522	0.00408424	0.219685	14067	7318	12237	14071	6737	8205	2816	4258
ENSMUSG00000074158	Zfp976	zinc finger protein 976 [Source:MGI Symbol;Acc:MGI:3036263]	-1.812	0.00403556	0.219685	8361	1147	1454	5685	1145	1357	1344	895
ENSMUSG00000026074	Map4k4	mitogen-activated protein kinase kinase kinase kinase 4 [Source:MGI Symbol;Acc:MGI:1349394]	-0.377387	0.00410095	0.219847	13861	13335	12972	14470	11580	11893	9938	8651
ENSMUSG00000019779	Frk	fyn-related kinase [Source:MGI Symbol;Acc:MGI:103265]	1.95189	0.00412655	0.220482	1804	888	8631	1049	9993	14402	8555	14915
ENSMUSG00000042195	Slc35f2	solute carrier family 35, member F2 [Source:MGI Symbol;Acc:MGI:1919272]	1.92836	0.00419925	0.22288	887	1525	2580	1056	13379	5431	2531	1679
ENSMUSG00000026393	Nek7	NIMA (never in mitosis gene a)-related expressed kinase 7 [Source:MGI Symbol;Acc:MGI:1890645]	0.208645	0.0041984	0.22288	12868	13205	11524	12897	15107	14885	13517	14842
ENSMUSG00000032796	Lama1	laminin, alpha 1 [Source:MGI Symbol;Acc:MGI:99892]	-1.18218	0.00431341	0.228184	15097	5704	8869	9510	2544	4090	4030	6602
ENSMUSG00000019173	Rab5c	RAB5C, member RAS oncogene family [Source:MGI Symbol;Acc:MGI:105306]	0.75618	0.0043409	0.228883	5565	12812	7624	6579	14523	13009	14747	12749
ENSMUSG00000080709	Gm14324	predicted gene 14324 [Source:MGI Symbol;Acc:MGI:3652186]	1.0617	0.00436271	0.229278	913	1563	1099	1815	1594	2930	3459	3268
ENSMUSG00000022664	Slc35a5	solute carrier family 35, member A5 [Source:MGI Symbol;Acc:MGI:1921352]	-0.655648	0.00439113	0.230018	10015	8474	13829	11884	6821	6399	6344	8495
ENSMUSG00000040667	Nup88	nucleoporin 88 [Source:MGI Symbol;Acc:MGI:104900]	-0.412677	0.00442525	0.2303	13751	14430	13857	11702	12212	10076	9048	9035
ENSMUSG00000079056	Kcnip3	Kv channel interacting protein 3, calsenilin [Source:MGI Symbol;Acc:MGI:1929258]	-1.96093	0.00442201	0.2303	1314	12151	10331	10483	2468	967	1235	4135
ENSMUSG00000104802	Gm5869	predicted gene 5869 [Source:MGI Symbol;Acc:MGI:3648808]	2.14033	0.00450363	0.231374	1058	1532	3327	781	8311	13638	766	6814
ENSMUSG00000009647	Mcu	mitochondrial calcium uniporter [Source:MGI Symbol;Acc:MGI:3026965]	0.901835	0.00448964	0.231374	3551	6927	5577	8755	12174	13558	8752	11872
ENSMUSG00000045790	Ccdc149	coiled-coil domain containing 149 [Source:MGI Symbol;Acc:MGI:2685293]	-0.702464	0.0044797	0.231374	9947	7747	7407	6535	5749	4870	4581	4241
ENSMUSG00000020273	Papolg	poly(A) polymerase gamma [Source:MGI Symbol;Acc:MGI:2442119]	-1.84064	0.00448627	0.231374	14057	2110	14331	2912	1626	1959	3245	2498
ENSMUSG00000073468	Sft2d1	SFT2 domain containing 1 [Source:MGI Symbol;Acc:MGI:1918689]	0.666411	0.00453729	0.232359	7548	7921	8935	7024	7876	14330	14350	13324
ENSMUSG00000040822	1700123O20Rik	RIKEN cDNA 1700123O20 gene [Source:MGI Symbol;Acc:MGI:1920893]	-1.04088	0.00456677	0.233123	12834	4942	14750	15220	4483	6411	6413	5899
ENSMUSG00000058258	Idi1	isopentenyl-diphosphate delta isomerase [Source:MGI Symbol;Acc:MGI:2442264]	-0.735331	0.00461541	0.234328	11087	10504	12187	13863	8610	6479	8925	4603
ENSMUSG00000110601	Gm45834	predicted gene 45834 [Source:MGI Symbol;Acc:MGI:5804949]	-1.5449	0.0046196	0.234328	3558	11701	3618	13444	3567	3592	1937	1981
ENSMUSG00000029417	Cxcl9	chemokine (C-X-C motif) ligand 9 [Source:MGI Symbol;Acc:MGI:1352449]	1.44641	0.00463535	0.234385	1775	1365	2885	2282	1726	6279	7340	7294
ENSMUSG00000046687	Gm5424	predicted gene 5424 [Source:MGI Symbol;Acc:MGI:3643173]	-1.12293	0.00468518	0.23616	1468	2719	3975	2636	1781	814	1095	1268
ENSMUSG00000047793	Sned1	sushi, nidogen and EGF-like domains 1 [Source:MGI Symbol;Acc:MGI:3045960]	-0.692666	0.00472828	0.237585	14121	13720	14053	8477	7077	6295	7689	10104
ENSMUSG00000038179	Slamf7	SLAM family member 7 [Source:MGI Symbol;Acc:MGI:1922595]	1.49195	0.00477917	0.238646	1464	10145	3790	2571	13379	10097	13673	13395
ENSMUSG00000030750	Nsmce1	NSE1 homolog, SMC5-SMC6 complex component [Source:MGI Symbol;Acc:MGI:1914961]	-1.56909	0.00476634	0.238646	10481	1835	6971	2682	1800	1833	1902	1869
ENSMUSG00000038991	Txndc5	thioredoxin domain containing 5 [Source:MGI Symbol;Acc:MGI:2145316]	1.31761	0.00480659	0.239269	8268	2752	3077	3094	6035	15019	9017	12778
ENSMUSG00000064127	Med14	mediator complex subunit 14 [Source:MGI Symbol;Acc:MGI:1349442]	-0.673491	0.00485583	0.240973	14264	8513	10098	12220	5823	8247	7683	6521
ENSMUSG00000044465	Fam160a2	family with sequence similarity 160, member A2 [Source:MGI Symbol;Acc:MGI:1921599]	0.312765	0.00488333	0.241589	12043	10981	10957	9673	14412	13476	12093	14241
ENSMUSG00000021929	Kpna3	karyopherin (importin) alpha 3 [Source:MGI Symbol;Acc:MGI:1100863]	2.29312	0.00489856	0.241597	1043	857	1172	913	15023	2584	880	1044
ENSMUSG00000024298	Zfp871	zinc finger protein 871 [Source:MGI Symbol;Acc:MGI:1921793]	0.923492	0.00496688	0.243468	4935	7193	5119	3392	13663	7675	9030	8778
ENSMUSG00000043282	Teddm1b	transmembrane epididymal protein 1B [Source:MGI Symbol;Acc:MGI:3646829]	-1.60801	0.00496054	0.243468	8866	14290	12093	7077	7298	1133	1652	3802
ENSMUSG00000063232	Serpina11	serine (or cysteine) peptidase inhibitor, clade A (alpha-1 antiproteinase, antitrypsin), member 11 [Source:MGI Symbol;Acc:MGI:2685741]	1.00822	0.00501782	0.245216	7107	5873	2829	6937	11845	7345	12389	14173
ENSMUSG00000038324	Trpc4ap	transient receptor potential cation channel, subfamily C, member 4 associated protein [Source:MGI Symbol;Acc:MGI:1930751]	-0.371291	0.00503761	0.245415	14180	14440	14852	11497	10580	10396	12167	9353
ENSMUSG00000034902	Pip5k1c	phosphatidylinositol-4-phosphate 5-kinase, type 1 gamma [Source:MGI Symbol;Acc:MGI:1298224]	-0.424732	0.00505252	0.245415	14019	13828	13336	14859	11390	8277	9397	12686
ENSMUSG00000031661	Nkd1	naked cuticle 1 [Source:MGI Symbol;Acc:MGI:2135954]	1.16632	0.00508829	0.245663	4586	3404	4534	1851	4442	9726	9443	8652
ENSMUSG00000037742	Eef1a1	eukaryotic translation elongation factor 1 alpha 1 [Source:MGI Symbol;Acc:MGI:1096881]	-0.471569	0.00507566	0.245663	13250	14061	13582	14372	13243	8141	9044	9428
ENSMUSG00000033257	Ttll4	tubulin tyrosine ligase-like family, member 4 [Source:MGI Symbol;Acc:MGI:1914784]	-0.478141	0.00513973	0.246661	14069	12436	10942	13117	8178	10457	10154	7511
ENSMUSG00000000686	Abhd15	abhydrolase domain containing 15 [Source:MGI Symbol;Acc:MGI:1914727]	-2.45747	0.00513038	0.246661	849	15437	921	13359	880	1304	2453	928
ENSMUSG00000092401	Olfr300-ps1	olfactory receptor 300, pseudogene 1 [Source:MGI Symbol;Acc:MGI:3030134]	-1.75173	0.00520515	0.249055	3645	3959	5191	3703	2003	2151	356	389
ENSMUSG00000028571	Cyp2j13	cytochrome P450, family 2, subfamily j, polypeptide 13 [Source:MGI Symbol;Acc:MGI:2385197]	1.92025	0.005249	0.24947	1046	6767	922	920	6674	9900	11676	8293
ENSMUSG00000051469	Zfp24	zinc finger protein 24 [Source:MGI Symbol;Acc:MGI:1929704]	-0.471156	0.00526052	0.24947	15322	13410	11091	11883	7753	9089	9741	10717
ENSMUSG00000033444	Specc1l	sperm antigen with calponin homology and coiled-coil domains 1-like [Source:MGI Symbol;Acc:MGI:1921642]	-0.752173	0.00526005	0.24947	13742	13748	13833	11890	6318	12282	7641	5352
ENSMUSG00000108348	Gm42372	predicted gene, 42372 [Source:MGI Symbol;Acc:MGI:5625257]	2.19799	0.00535053	0.25299	1709	1468	1361	1118	13548	784	1369	10251
ENSMUSG00000032501	Trib1	tribbles pseudokinase 1 [Source:MGI Symbol;Acc:MGI:2443397]	2.02214	0.00546435	0.253955	3240	1277	1606	1024	2657	15327	1387	9659
ENSMUSG00000024072	Yipf4	Yip1 domain family, member 4 [Source:MGI Symbol;Acc:MGI:1915114]	0.341567	0.00538907	0.253955	11252	9374	9370	9565	12558	11352	13426	12793
ENSMUSG00000029141	Slc4a1ap	solute carrier family 4 (anion exchanger), member 1, adaptor protein [Source:MGI Symbol;Acc:MGI:1196608]	-0.337426	0.00542575	0.253955	13212	14764	14431	14357	12179	11987	11807	8953
ENSMUSG00000018378	Cuedc1	CUE domain containing 1 [Source:MGI Symbol;Acc:MGI:2144281]	-0.9866	0.00546599	0.253955	11743	7179	14361	11836	4176	8918	3955	5721
ENSMUSG00000098571	Cuedc1	CUE domain containing 1 [Source:MGI Symbol;Acc:MGI:2144281]	-0.9866	0.00546599	0.253955	11743	7179	14361	11836	4176	8918	3955	5721
ENSMUSG00000050697	Prkaa1	protein kinase, AMP-activated, alpha 1 catalytic subunit [Source:MGI Symbol;Acc:MGI:2145955]	-1.34221	0.00541428	0.253955	9758	14816	3100	13222	2962	4993	3193	4982
ENSMUSG00000090021	Gm6493	predicted gene 6493 [Source:MGI Symbol;Acc:MGI:3644797]	-0.730125	0.00548913	0.254293	8552	6950	10287	6894	5324	5325	5273	3781
ENSMUSG00000051768	Xrcc1	X-ray repair complementing defective repair in Chinese hamster cells 1 [Source:MGI Symbol;Acc:MGI:99137]	-0.410092	0.00561641	0.25901	14194	12463	11946	13526	8671	11797	10046	8717
ENSMUSG00000113536	Gm49327	predicted gene, 49327 [Source:MGI Symbol;Acc:MGI:6121512]	-1.4894	0.00563942	0.25901	12023	12193	13788	5353	2874	2354	8398	1816
ENSMUSG00000044017	Adgrd1	adhesion G protein-coupled receptor D1 [Source:MGI Symbol;Acc:MGI:3041203]	-2.1359	0.00562689	0.25901	1626	14211	14365	1377	1598	1550	2946	1091
ENSMUSG00000049653	Spatc1	spermatogenesis and centriole associated 1 [Source:MGI Symbol;Acc:MGI:1921531]	2.05653	0.00578106	0.259709	3558	1743	767	920	11550	9900	881	6738
ENSMUSG00000106705	Gm2602	predicted gene 2602 [Source:MGI Symbol;Acc:MGI:3780770]	1.7249	0.00571939	0.259709	1218	1306	1540	920	1305	1763	3516	9891
ENSMUSG00000036188	Ankmy2	ankyrin repeat and MYND domain containing 2 [Source:MGI Symbol;Acc:MGI:2144755]	1.47954	0.00568031	0.259709	2750	1861	2701	1586	2620	7126	3260	11807
ENSMUSG00000031681	Smad1	SMAD family member 1 [Source:MGI Symbol;Acc:MGI:109452]	1.055	0.00578427	0.259709	5015	3497	5534	4355	4722	10278	14513	8719
ENSMUSG00000037902	Sirpa	signal-regulatory protein alpha [Source:MGI Symbol;Acc:MGI:108563]	0.727474	0.00574743	0.259709	4663	8334	8311	7757	9154	11295	14648	13027
ENSMUSG00000033342	Plppr5	phospholipid phosphatase related 5 [Source:MGI Symbol;Acc:MGI:1923019]	-1.00378	0.00578314	0.259709	13576	5536	13647	11615	5182	6688	6653	3606
ENSMUSG00000030543	Mesp2	mesoderm posterior 2 [Source:MGI Symbol;Acc:MGI:1096325]	-1.57695	0.00573327	0.259709	9896	3537	6720	8240	1178	1412	1752	5175
ENSMUSG00000054720	Lrrc8c	leucine rich repeat containing 8 family, member C [Source:MGI Symbol;Acc:MGI:2140839]	-2.06754	0.00571586	0.259709	1407	4145	1189	15077	1391	1537	1247	1030
ENSMUSG00000022122	Ednrb	endothelin receptor type B [Source:MGI Symbol;Acc:MGI:102720]	-0.995392	0.00580141	0.259751	9549	15218	14662	7469	3124	7334	6562	6504
ENSMUSG00000004864	Mapk13	mitogen-activated protein kinase 13 [Source:MGI Symbol;Acc:MGI:1346864]	-1.59362	0.00590441	0.263626	10038	5621	2552	5505	2182	573	2513	2590
ENSMUSG00000045327	6330549D23Rik	RIKEN cDNA 6330549D23 gene [Source:MGI Symbol;Acc:MGI:2442586]	1.52224	0.00592243	0.263696	1069	1762	1886	2726	3011	10433	2272	5663
ENSMUSG00000059741	Myl3	myosin, light polypeptide 3 [Source:MGI Symbol;Acc:MGI:97268]	2.56613	0.00596256	0.264748	477	104	95	2383	2342	8549	5244	1981
ENSMUSG00000035692	Isg15	ISG15 ubiquitin-like modifier [Source:MGI Symbol;Acc:MGI:1855694]	-2.00793	0.00604102	0.26749	12664	2651	1427	1136	1505	1152	869	919
ENSMUSG00000058793	Cds2	CDP-diacylglycerol synthase (phosphatidate cytidylyltransferase) 2 [Source:MGI Symbol;Acc:MGI:1332236]	1.12075	0.00609108	0.268964	2860	5393	4236	4080	6911	14777	4966	9377
ENSMUSG00000116474	AL646044.2		1.94387	0.00621529	0.272945	1589	978	1564	1483	982	1566	8976	10075
ENSMUSG00000021990	Spata13	spermatogenesis associated 13 [Source:MGI Symbol;Acc:MGI:104838]	-0.841677	0.006204	0.272945	13576	14469	13647	11615	9865	7743	3479	8658
ENSMUSG00000034903	Cobll1	Cobl-like 1 [Source:MGI Symbol;Acc:MGI:2442894]	-0.255433	0.00634746	0.27785	13673	15068	13486	14902	12837	12833	11577	10612
ENSMUSG00000055994	Nod2	nucleotide-binding oligomerization domain containing 2 [Source:MGI Symbol;Acc:MGI:2429397]	-0.682693	0.00636165	0.27785	8593	14402	12307	13852	5317	8430	8445	8431
ENSMUSG00000003051	Elf3	E74-like factor 3 [Source:MGI Symbol;Acc:MGI:1101781]	2.00553	0.0063946	0.277997	1092	2157	3618	1462	775	11690	14241	6738
ENSMUSG00000039640	Mrpl12	mitochondrial ribosomal protein L12 [Source:MGI Symbol;Acc:MGI:1926273]	1.34678	0.0063997	0.277997	3434	3326	2750	3349	11485	3021	13339	4861
ENSMUSG00000025812	Pard3	par-3 family cell polarity regulator [Source:MGI Symbol;Acc:MGI:2135608]	0.250282	0.00647261	0.279498	10719	11939	13534	13370	15249	14798	14043	14861
ENSMUSG00000060260	Pwwp2b	PWWP domain containing 2B [Source:MGI Symbol;Acc:MGI:2142008]	-0.924031	0.00650401	0.279498	13952	13743	12168	13847	3358	10636	8919	5394
ENSMUSG00000110798	Pwwp2b	PWWP domain containing 2B [Source:MGI Symbol;Acc:MGI:2142008]	-0.924031	0.00650401	0.279498	13952	13743	12168	13847	3358	10636	8919	5394
ENSMUSG00000037617	Spag1	sperm associated antigen 1 [Source:MGI Symbol;Acc:MGI:1349387]	-1.07238	0.00649234	0.279498	9954	8756	9963	12447	5412	1990	5103	7049
ENSMUSG00000068663	Clec16a	C-type lectin domain family 16, member A [Source:MGI Symbol;Acc:MGI:1921624]	-0.284002	0.00655756	0.280296	14827	13581	15020	12462	10223	12215	11324	12141
ENSMUSG00000023066	Rttn	rotatin [Source:MGI Symbol;Acc:MGI:2179288]	-0.780089	0.00655254	0.280296	14080	12153	14191	12345	7256	8784	4061	10628
ENSMUSG00000101906	Mrgprc2-ps	MAS-related GPR, member C2, pseudogene [Source:MGI Symbol;Acc:MGI:3033137]	2.07322	0.00658534	0.280735	1370	793	1690	1381	5476	1246	1098	14206
ENSMUSG00000006169	Clint1	clathrin interactor 1 [Source:MGI Symbol;Acc:MGI:2144243]	1.76111	0.00668434	0.2842	1745	1706	1710	3081	1536	3382	8100	14919
ENSMUSG00000074340	Ovgp1	oviductal glycoprotein 1 [Source:MGI Symbol;Acc:MGI:106661]	0.94946	0.00682723	0.286927	4090	8813	4343	5557	14199	12153	10711	6973
ENSMUSG00000095687	Rnaset2a	ribonuclease T2A [Source:MGI Symbol;Acc:MGI:1915445]	0.756761	0.00684046	0.286927	6241	7834	7762	4988	7506	11567	14804	11449
ENSMUSG00000040447	Spns2	spinster homolog 2 [Source:MGI Symbol;Acc:MGI:2384936]	0.744316	0.00690253	0.286927	6097	11433	8044	5791	13126	9393	14852	15171
ENSMUSG00000023175	Bsg	basigin [Source:MGI Symbol;Acc:MGI:88208]	0.529662	0.00677737	0.286927	8197	9798	7998	8106	14911	12081	9115	13118
ENSMUSG00000028522	Mier1	MEIR1 treanscription regulator [Source:MGI Symbol;Acc:MGI:1918398]	0.428463	0.00681861	0.286927	7762	10900	9870	9117	12153	11275	12919	14321
ENSMUSG00000026155	Smap1	small ArfGAP 1 [Source:MGI Symbol;Acc:MGI:2138261]	-0.405081	0.00688824	0.286927	12396	10347	12306	13757	8212	9155	9164	10327
ENSMUSG00000002881	Nab1	Ngfi-A binding protein 1 [Source:MGI Symbol;Acc:MGI:107564]	-0.650524	0.0068694	0.286927	12421	8721	15497	11654	9469	6207	7047	8042
ENSMUSG00000045934	Mtmr11	myotubularin related protein 11 [Source:MGI Symbol;Acc:MGI:2652817]	-0.968524	0.00691694	0.286927	12584	6546	8572	5848	5342	2964	4039	4800
ENSMUSG00000021222	Dcaf4	DDB1 and CUL4 associated factor 4 [Source:MGI Symbol;Acc:MGI:1921078]	-1.05328	0.00681091	0.286927	14087	9211	11834	4196	4444	4119	5382	5006
ENSMUSG00000026970	Rbms1	RNA binding motif, single stranded interacting protein 1 [Source:MGI Symbol;Acc:MGI:1861774]	-1.47415	0.00692748	0.286927	14545	15264	14597	3343	8088	3357	2136	3606
ENSMUSG00000018585	Atox1	antioxidant 1 copper chaperone [Source:MGI Symbol;Acc:MGI:1333855]	0.946135	0.00700014	0.289189	1378	2366	2357	1430	4004	2380	4014	4112
ENSMUSG00000040390	Map3k10	mitogen-activated protein kinase kinase kinase 10 [Source:MGI Symbol;Acc:MGI:1346879]	-0.608054	0.00710321	0.292693	15218	13417	11467	14469	9437	10940	5572	9854
ENSMUSG00000071646	Mta2	metastasis-associated gene family, member 2 [Source:MGI Symbol;Acc:MGI:1346340]	0.46058	0.00720326	0.296054	10051	11977	10054	7307	13649	14189	14408	11957
ENSMUSG00000047459	Dynlrb1	dynein light chain roadblock-type 1 [Source:MGI Symbol;Acc:MGI:1914318]	0.193426	0.00731364	0.299057	12785	12161	11664	11412	13874	14297	13662	13079
ENSMUSG00000113817	Gm21056	predicted gene, 21056 [Source:MGI Symbol;Acc:MGI:5434413]	-2.28484	0.0073077	0.299057	791	13924	12222	835	1871	1467	1338	1023
ENSMUSG00000031691	Tnpo2	transportin 2 (importin 3, karyopherin beta 2b) [Source:MGI Symbol;Acc:MGI:2384849]	-0.233727	0.00741948	0.302613	13350	14831	13283	14612	13210	11678	11251	11550
ENSMUSG00000002944	Cd36	CD36 molecule [Source:MGI Symbol;Acc:MGI:107899]	-0.73372	0.00745542	0.303307	8218	9450	8112	15221	5825	6675	6256	5900
ENSMUSG00000025332	Kdm5c	lysine (K)-specific demethylase 5C [Source:MGI Symbol;Acc:MGI:99781]	0.447	0.00750291	0.304466	9402	11698	11210	8122	13795	15189	14996	11137
ENSMUSG00000021804	Rgr	retinal G protein coupled receptor [Source:MGI Symbol;Acc:MGI:1929473]	0.586297	0.00759969	0.306483	9905	6260	9248	7741	9514	13904	12173	14186
ENSMUSG00000100960	Gm21156	predicted gene, 21156 [Source:MGI Symbol;Acc:MGI:5434511]	-1.07049	0.00760997	0.306483	11811	10424	10432	10550	2363	3823	8819	5573
ENSMUSG00000033953	Ppp3r1	protein phosphatase 3, regulatory subunit B, alpha isoform (calcineurin B, type I) [Source:MGI Symbol;Acc:MGI:107172]	-1.86221	0.00757581	0.306483	11965	1009	10295	6936	1471	4060	1262	1515
ENSMUSG00000019864	Rtn4ip1	reticulon 4 interacting protein 1 [Source:MGI Symbol;Acc:MGI:2178759]	0.611487	0.00763151	0.30658	11055	8334	6066	6665	12776	11227	11676	13395
ENSMUSG00000006127	Inpp5k	inositol polyphosphate 5-phosphatase K [Source:MGI Symbol;Acc:MGI:1194899]	0.864814	0.0078025	0.308805	5596	5569	4467	10467	13940	8809	10769	14011
ENSMUSG00000022307	Oxr1	oxidation resistance 1 [Source:MGI Symbol;Acc:MGI:2179326]	-0.329896	0.00773221	0.308805	12809	15396	15459	12895	13115	10196	10495	11192
ENSMUSG00000109179	Gm35339	predicted gene, 35339 [Source:MGI Symbol;Acc:MGI:5594498]	-0.579847	0.00777704	0.308805	15159	13406	11045	15148	11512	6620	10782	7721
ENSMUSG00000031844	Hsd17b2	hydroxysteroid (17-beta) dehydrogenase 2 [Source:MGI Symbol;Acc:MGI:1096386]	-1.28162	0.00779747	0.308805	3797	12237	3953	12347	3248	2949	3256	3847
ENSMUSG00000047749	Zc3hav1l	zinc finger CCCH-type, antiviral 1-like [Source:MGI Symbol;Acc:MGI:2443387]	-1.4845	0.00776046	0.308805	4183	14282	4835	2936	1769	2951	3051	1605
ENSMUSG00000039521	Foxp3	forkhead box P3 [Source:MGI Symbol;Acc:MGI:1891436]	-2.17612	0.00775215	0.308805	3657	4030	12412	3804	101	2522	685	1981
ENSMUSG00000047414	Flrt2	fibronectin leucine rich transmembrane protein 2 [Source:MGI Symbol;Acc:MGI:3603594]	-1.8866	0.00783106	0.309173	2946	12511	11794	11615	6674	1048	808	1981
ENSMUSG00000064202	4430402I18Rik	RIKEN cDNA 4430402I18 gene [Source:MGI Symbol;Acc:MGI:1918036]	0.603082	0.00790739	0.310656	10467	7371	7274	7224	14101	11856	14162	8998
ENSMUSG00000035378	Shq1	SHQ1 homolog (S. cerevisiae) [Source:MGI Symbol;Acc:MGI:1919421]	-0.369265	0.00789267	0.310656	14717	11630	15453	15218	11358	12651	10878	9255
ENSMUSG00000056679	Gpr173	G-protein coupled receptor 173 [Source:MGI Symbol;Acc:MGI:1918021]	1.37066	0.00797469	0.312534	2105	2048	739	522	4047	3676	3996	2281
ENSMUSG00000028696	Ipp	IAP promoted placental gene [Source:MGI Symbol;Acc:MGI:96581]	-1.55719	0.00802191	0.312855	13292	2763	2780	9413	1621	2889	3206	1883
ENSMUSG00000083649	Rasl2-9	RAS-like, family 2, locus 9 [Source:MGI Symbol;Acc:MGI:104605]	-1.80308	0.00801829	0.312855	1788	11720	11794	2699	1310	1048	2531	3135
ENSMUSG00000046782	Ttc6	tetratricopeptide repeat domain 6 [Source:MGI Symbol;Acc:MGI:2684915]	0.631981	0.00805449	0.313363	5052	6877	8161	6665	8267	12279	10716	10200
ENSMUSG00000019214	Chtf18	CTF18, chromosome transmission fidelity factor 18 [Source:MGI Symbol;Acc:MGI:2384887]	1.56176	0.008091	0.314021	1573	1424	6720	3319	13794	3938	12107	8645
ENSMUSG00000057897	Camk2b	calcium/calmodulin-dependent protein kinase II, beta [Source:MGI Symbol;Acc:MGI:88257]	-0.409373	0.00816354	0.315309	14449	13248	13824	14403	12139	12365	8189	9415
ENSMUSG00000032575	Manf	mesencephalic astrocyte-derived neurotrophic factor [Source:MGI Symbol;Acc:MGI:1922090]	-0.433142	0.00814432	0.315309	11097	13756	11296	9665	7951	8360	8991	8630
ENSMUSG00000027678	Ncoa3	nuclear receptor coactivator 3 [Source:MGI Symbol;Acc:MGI:1276535]	-0.416298	0.00821204	0.315948	11959	13813	11211	11873	10524	9175	9362	7549
ENSMUSG00000000253	Gmpr	guanosine monophosphate reductase [Source:MGI Symbol;Acc:MGI:1913605]	-1.82649	0.00821949	0.315948	1230	5451	1065	10541	1217	1412	1176	1351
ENSMUSG00000026023	Cdk15	cyclin-dependent kinase 15 [Source:MGI Symbol;Acc:MGI:3583944]	1.89539	0.00831139	0.318112	1337	1085	1441	3203	12217	1576	10586	1908
ENSMUSG00000029048	Rer1	retention in endoplasmic reticulum sorting receptor 1 [Source:MGI Symbol;Acc:MGI:1915080]	-0.443482	0.0083155	0.318112	14408	9515	13988	12013	9017	9341	9193	9161
ENSMUSG00000059182	Skap2	src family associated phosphoprotein 2 [Source:MGI Symbol;Acc:MGI:1889206]	0.948433	0.00836895	0.319395	4733	3839	7056	4436	12295	5471	8654	12299
ENSMUSG00000043284	Tmem11	transmembrane protein 11 [Source:MGI Symbol;Acc:MGI:2144726]	1.08813	0.00849822	0.319583	4251	5844	3602	4591	14904	12621	6406	4949
ENSMUSG00000040006	Ginm1	glycoprotein integral membrane 1 [Source:MGI Symbol;Acc:MGI:2384905]	0.607132	0.00845574	0.319583	6916	10074	9245	6506	13319	14849	12416	9288
ENSMUSG00000115999	Ginm1	glycoprotein integral membrane 1 [Source:MGI Symbol;Acc:MGI:2384905]	0.607132	0.00845574	0.319583	6916	10074	9245	6506	13319	14849	12416	9288
ENSMUSG00000049577	Zfpm1	zinc finger protein, multitype 1 [Source:MGI Symbol;Acc:MGI:1095400]	0.440062	0.00860546	0.319583	8200	9807	9667	10962	10345	14672	14700	12699
ENSMUSG00000040413	Timd2	T cell immunoglobulin and mucin domain containing 2 [Source:MGI Symbol;Acc:MGI:2159681]	-0.309897	0.00865302	0.319583	15342	15278	13584	14368	9706	11226	13479	12839
ENSMUSG00000028706	Nsun4	NOL1/NOP2/Sun domain family, member 4 [Source:MGI Symbol;Acc:MGI:1919431]	-0.619003	0.00848763	0.319583	8971	13763	14403	14173	10523	6387	7497	9002
ENSMUSG00000010601	Apol7a	apolipoprotein L 7a [Source:MGI Symbol;Acc:MGI:1923011]	-0.652551	0.00851799	0.319583	12127	9200	15118	12584	9608	6564	9145	5873
ENSMUSG00000028999	Rint1	RAD50 interactor 1 [Source:MGI Symbol;Acc:MGI:1916233]	-0.654304	0.00844526	0.319583	13842	14924	14029	13601	11507	6532	5907	11887
ENSMUSG00000057101	Zfp180	zinc finger protein 180 [Source:MGI Symbol;Acc:MGI:1923701]	-0.880233	0.00861805	0.319583	8583	6092	13677	13816	5346	4630	7188	5745
ENSMUSG00000046380	Jrk	jerky [Source:MGI Symbol;Acc:MGI:106214]	-1.22198	0.0086281	0.319583	5052	4700	6270	1683	1412	1763	2736	1679
ENSMUSG00000086316	Nbdy	negative regulator of P-body association [Source:MGI Symbol;Acc:MGI:1917373]	-1.43775	0.00863317	0.319583	7098	5431	13923	7245	2482	963	3688	5306
ENSMUSG00000096630	Vmn2r26	vomeronasal 2, receptor 26 [Source:MGI Symbol;Acc:MGI:2678394]	-1.6485	0.00853817	0.319583	8686	7005	14490	10296	805	3747	1359	7000
ENSMUSG00000005958	Ephb3	Eph receptor B3 [Source:MGI Symbol;Acc:MGI:104770]	-1.82719	0.00864283	0.319583	6726	7141	7122	4088	296	3620	690	2461
ENSMUSG00000026737	Pip4k2a	phosphatidylinositol-5-phosphate 4-kinase, type II, alpha [Source:MGI Symbol;Acc:MGI:1298206]	-2.00589	0.0086051	0.319583	14909	15120	15415	9693	895	861	1012	10960
ENSMUSG00000016757	Ttll12	tubulin tyrosine ligase-like family, member 12 [Source:MGI Symbol;Acc:MGI:3039573]	-1.39684	0.00871585	0.320427	4653	1634	1602	7110	1620	1602	1255	1219
ENSMUSG00000044453	Ffar1	free fatty acid receptor 1 [Source:MGI Symbol;Acc:MGI:2684079]	-1.65643	0.00871467	0.320427	1597	10573	2707	1613	1563	1228	1211	1229
ENSMUSG00000027259	Adal	adenosine deaminase-like [Source:MGI Symbol;Acc:MGI:1923144]	0.644569	0.0087905	0.322404	11289	5583	10663	7054	14905	14364	12461	12342
ENSMUSG00000031774	Fam192a	family with sequence similarity 192, member A [Source:MGI Symbol;Acc:MGI:1919637]	-0.690208	0.00880983	0.322404	10413	14123	14604	13501	5643	8620	6480	11882
ENSMUSG00000042210	Abhd14a	abhydrolase domain containing 14A [Source:MGI Symbol;Acc:MGI:1915894]	0.971749	0.00885026	0.322411	2950	7174	5373	7012	9970	13797	13548	6830
ENSMUSG00000037259	Dzank1	double zinc ribbon and ankyrin repeat domains 1 [Source:MGI Symbol;Acc:MGI:2139080]	-1.46422	0.00884936	0.322411	10315	1671	4656	3028	2232	1973	1551	1373
ENSMUSG00000044573	Acp1	acid phosphatase 1, soluble [Source:MGI Symbol;Acc:MGI:87881]	0.641982	0.00887195	0.322468	7825	6583	9551	6196	9254	13098	9878	14826
ENSMUSG00000052909	Gm9894	predicted gene 9894 [Source:MGI Symbol;Acc:MGI:3642213]	2.14575	0.00904855	0.323608	8517	805	559	523	12034	9912	10445	13649
ENSMUSG00000112013	Gm47967	predicted gene, 47967 [Source:MGI Symbol;Acc:MGI:6097247]	1.97435	0.00896596	0.323608	1208	1878	3364	1806	14162	14422	2878	980
ENSMUSG00000094091	Gm21885	predicted gene, 21885 [Source:MGI Symbol;Acc:MGI:5434049]	1.6312	0.00903895	0.323608	5175	1064	2298	1904	8237	8268	13548	2290
ENSMUSG00000026856	Dolpp1	dolichyl pyrophosphate phosphatase 1 [Source:MGI Symbol;Acc:MGI:1914093]	0.940705	0.00901567	0.323608	6780	5399	3438	5852	6151	12469	8366	14223
ENSMUSG00000020743	Mif4gd	MIF4G domain containing [Source:MGI Symbol;Acc:MGI:1916924]	0.634788	0.00899936	0.323608	13701	7583	7664	6653	14264	14046	11987	14981
ENSMUSG00000057738	Sptan1	spectrin alpha, non-erythrocytic 1 [Source:MGI Symbol;Acc:MGI:98386]	0.427791	0.00908501	0.323608	9523	11325	7995	11954	12601	14814	15258	12206
ENSMUSG00000076617	Ighm	immunoglobulin heavy constant mu [Source:MGI Symbol;Acc:MGI:96448]	-0.839994	0.00894463	0.323608	9139	11558	15270	14736	6522	11320	5848	4635
ENSMUSG00000035509	Fbxl21	F-box and leucine-rich repeat protein 21 [Source:MGI Symbol;Acc:MGI:2442921]	-0.976307	0.0090671	0.323608	11866	13574	7523	6234	7081	4223	3354	5265
ENSMUSG00000043463	Rab9b	RAB9B, member RAS oncogene family [Source:MGI Symbol;Acc:MGI:2442454]	-1.66944	0.00902419	0.323608	6698	14604	3500	4612	4981	1940	982	1344
ENSMUSG00000030207	Fam234b	family with sequence similarity 234, member B [Source:MGI Symbol;Acc:MGI:1921775]	1.86558	0.00934371	0.325944	2363	1060	1734	1677	2218	1164	14938	6584
ENSMUSG00000032537	Ephb1	Eph receptor B1 [Source:MGI Symbol;Acc:MGI:1096337]	1.68236	0.00936679	0.325944	434	600	600	89	428	2216	2421	465
ENSMUSG00000095742	CAAA01147332.1		1.38108	0.00919414	0.325944	2883	2984	1844	1994	1639	6463	9465	7711
ENSMUSG00000026458	Ppfia4	protein tyrosine phosphatase, receptor type, f polypeptide (PTPRF), interacting protein (liprin), alpha 4 [Source:MGI Symbol;Acc:MGI:1915757]	1.29585	0.00937426	0.325944	1095	4124	2897	1462	7155	5262	7301	3798
ENSMUSG00000043289	Mei4	meiotic double-stranded break formation protein 4 [Source:MGI Symbol;Acc:MGI:1922283]	0.611994	0.00922672	0.325944	5398	5216	6738	5119	8642	10078	6668	8956
ENSMUSG00000061983	Rps12	ribosomal protein S12 [Source:MGI Symbol;Acc:MGI:98105]	0.306887	0.00923515	0.325944	10168	12605	13235	10293	14642	13038	15073	14523
ENSMUSG00000035914	Cd276	CD276 antigen [Source:MGI Symbol;Acc:MGI:2183926]	-0.365039	0.00936679	0.325944	11836	14766	14744	11787	11032	11335	9215	9673
ENSMUSG00000062949	Atp11c	ATPase, class VI, type 11C [Source:MGI Symbol;Acc:MGI:1859661]	-0.533367	0.0093704	0.325944	12139	13209	10870	9731	8325	9274	8141	6008
ENSMUSG00000108408	Atp11c	ATPase, class VI, type 11C [Source:MGI Symbol;Acc:MGI:1859661]	-0.533367	0.0093704	0.325944	12139	13209	10870	9731	8325	9274	8141	6008
ENSMUSG00000045777	Ifitm10	interferon induced transmembrane protein 10 [Source:MGI Symbol;Acc:MGI:2444776]	-0.645953	0.00920234	0.325944	9003	8334	12136	10532	5788	5732	5594	8452
ENSMUSG00000021556	Golm1	golgi membrane protein 1 [Source:MGI Symbol;Acc:MGI:1917329]	-0.706541	0.00931996	0.325944	10365	7472	7981	6526	4623	6331	4161	4705
ENSMUSG00000019960	Dusp6	dual specificity phosphatase 6 [Source:MGI Symbol;Acc:MGI:1914853]	-0.571315	0.00951043	0.329963	15286	11569	11469	9444	9851	7953	6555	7789
ENSMUSG00000033813	Tcea1	transcription elongation factor A (SII) 1 [Source:MGI Symbol;Acc:MGI:1196624]	1.64426	0.00969151	0.335283	2773	1889	1948	1779	1733	14432	2692	7366
ENSMUSG00000092008	Cyp2c69	cytochrome P450, family 2, subfamily c, polypeptide 69 [Source:MGI Symbol;Acc:MGI:3721049]	1.14774	0.00970722	0.335283	4722	5896	2649	2688	8897	6940	14391	5123
ENSMUSG00000033059	Pygb	brain glycogen phosphorylase [Source:MGI Symbol;Acc:MGI:97828]	-2.13983	0.00972653	0.335283	1521	14526	13418	856	2256	861	2469	1294
ENSMUSG00000018322	Tomm34	translocase of outer mitochondrial membrane 34 [Source:MGI Symbol;Acc:MGI:1914395]	-1.47058	0.00979783	0.337016	13339	14534	11245	3447	7728	1694	2748	3189
ENSMUSG00000027408	Cpxm1	carboxypeptidase X 1 (M14 family) [Source:MGI Symbol;Acc:MGI:1934569]	-1.63199	0.00986166	0.338186	5188	1558	2580	12469	1542	1334	1586	2570
ENSMUSG00000070661	Rnf186	ring finger protein 186 [Source:MGI Symbol;Acc:MGI:1914075]	-1.81421	0.00987405	0.338186	11150	1274	1182	5486	1849	1378	1271	931
ENSMUSG00000035161	Ints6	integrator complex subunit 6 [Source:MGI Symbol;Acc:MGI:1202397]	0.821677	0.00991935	0.339013	11812	4599	4872	8832	12340	14289	14382	12216
ENSMUSG00000053453	Thoc7	THO complex 7 [Source:MGI Symbol;Acc:MGI:1913481]	-0.258315	0.00994647	0.339217	12929	13535	13619	14182	10515	11119	10727	13008
ENSMUSG00000044881	Coa4	cytochrome c oxidase assembly factor 4 [Source:MGI Symbol;Acc:MGI:1915435]	-0.490504	0.0100152	0.340649	10738	11858	11948	9408	9173	7904	6294	7913
ENSMUSG00000023015	Racgap1	Rac GTPase-activating protein 1 [Source:MGI Symbol;Acc:MGI:1349423]	-1.58574	0.010031	0.340649	10491	5215	12546	6741	2209	1363	6937	1149
ENSMUSG00000115852	AC169509.1	BMP2 inducible kinase (Bmp2k) pseudogene	1.89338	0.0100921	0.342002	1810	1554	3113	1742	1782	1453	14735	12564
ENSMUSG00000048478	Spata33	spermatogenesis associated 33 [Source:MGI Symbol;Acc:MGI:2444920]	0.819924	0.0101426	0.342986	3898	2298	3945	3916	8237	5305	5668	5605
ENSMUSG00000037075	Rnf139	ring finger protein 139 [Source:MGI Symbol;Acc:MGI:1923091]	1.65767	0.0101695	0.343173	2826	1337	2588	1917	10557	1797	2577	12417
ENSMUSG00000022500	Litaf	LPS-induced TN factor [Source:MGI Symbol;Acc:MGI:1929512]	1.24924	0.0102916	0.345959	3405	1766	2805	1866	6537	3142	10267	3450
ENSMUSG00000033159	Cnppd1	cyclin Pas1/PHO80 domain containing 1 [Source:MGI Symbol;Acc:MGI:1916421]	-0.371258	0.0102953	0.345959	15410	12745	13149	14207	11246	11751	11661	8258
ENSMUSG00000081058	H3c15	H3 clustered histone 15 [Source:MGI Symbol;Acc:MGI:2448357]	-1.41106	0.0103726	0.34783	5473	12037	6821	14091	5570	2460	5277	1141
ENSMUSG00000027555	Car13	carbonic anhydrase 13 [Source:MGI Symbol;Acc:MGI:1931322]	1.75734	0.0104032	0.348128	887	765	6720	3576	5182	8268	13548	13395
ENSMUSG00000032116	Stt3a	STT3, subunit of the oligosaccharyltransferase complex, homolog A (S. cerevisiae) [Source:MGI Symbol;Acc:MGI:105124]	0.619076	0.0104823	0.350044	9313	5789	7029	12167	12737	14153	12547	13241
ENSMUSG00000079362	Gm43302	predicted gene 43302 [Source:MGI Symbol;Acc:MGI:5663439]	-1.58541	0.0105078	0.350166	14425	5852	9264	6050	828	1652	2982	6398
ENSMUSG00000030043	Tacr1	tachykinin receptor 1 [Source:MGI Symbol;Acc:MGI:98475]	1.82824	0.0106236	0.351932	766	576	6903	3963	13457	6807	14426	8661
ENSMUSG00000036890	Gtdc1	glycosyltransferase-like domain containing 1 [Source:MGI Symbol;Acc:MGI:2444269]	0.619253	0.010621	0.351932	10041	12623	5521	7916	12809	14100	14544	14001
ENSMUSG00000038745	Nlrp6	NLR family, pyrin domain containing 6 [Source:MGI Symbol;Acc:MGI:2141990]	-0.9291	0.0106267	0.351932	11858	14325	9458	8412	3052	6773	4837	8474
ENSMUSG00000026991	Pkp4	plakophilin 4 [Source:MGI Symbol;Acc:MGI:109281]	-0.354004	0.0106651	0.352478	15156	15101	15503	10805	11165	9979	11593	11520
ENSMUSG00000090693	Trim43a	tripartite motif-containing 43A [Source:MGI Symbol;Acc:MGI:3645218]	1.24458	0.0107181	0.3535	5717	2513	2102	2491	4002	5734	8968	11680
ENSMUSG00000054383	Pnma1	paraneoplastic antigen MA1 [Source:MGI Symbol;Acc:MGI:2180564]	1.0582	0.0108121	0.35441	2445	4080	3618	2004	5182	8268	8238	3606
ENSMUSG00000078197	Gm17374	predicted gene, 17374 [Source:MGI Symbol;Acc:MGI:4937008]	-1.4125	0.0107912	0.35441	3925	5259	5282	10506	3651	683	2519	2528
ENSMUSG00000050640	Tmem150c	transmembrane protein 150C [Source:MGI Symbol;Acc:MGI:3041258]	-1.54178	0.0107804	0.35441	2511	9015	5145	6665	1929	543	1937	3606
ENSMUSG00000069744	Psmb3	proteasome (prosome, macropain) subunit, beta type 3 [Source:MGI Symbol;Acc:MGI:1347014]	0.895618	0.0108918	0.35557	4408	4896	10440	4290	10142	10340	10243	13988
ENSMUSG00000032480	Dhx30	DEAH (Asp-Glu-Ala-His) box polypeptide 30 [Source:MGI Symbol;Acc:MGI:1920081]	0.322715	0.010879	0.35557	8876	9213	9010	11021	12311	11640	12234	11491
ENSMUSG00000022912	Pros1	protein S (alpha) [Source:MGI Symbol;Acc:MGI:1095733]	1.09617	0.0109656	0.35725	2937	2663	2977	3188	3007	7047	10539	4559
ENSMUSG00000037364	Srrt	serrate RNA effector molecule homolog (Arabidopsis) [Source:MGI Symbol;Acc:MGI:1933527]	0.324348	0.0110135	0.357358	11219	11452	9314	14001	14801	13986	14201	14591
ENSMUSG00000036661	Dennd3	DENN/MADD domain containing 3 [Source:MGI Symbol;Acc:MGI:2146009]	-0.720713	0.0110073	0.357358	14970	14874	10851	12944	9531	4160	9129	9728
ENSMUSG00000029032	Arhgef16	Rho guanine nucleotide exchange factor (GEF) 16 [Source:MGI Symbol;Acc:MGI:2446219]	0.44153	0.0111733	0.361812	8566	8718	10478	8862	9904	12001	12758	15074
ENSMUSG00000109789	Gm2033	predicted gene 2033 [Source:MGI Symbol;Acc:MGI:3780202]	1.43629	0.011306	0.364637	5326	940	2175	6898	10084	8525	14300	8602
ENSMUSG00000040549	Ckap5	cytoskeleton associated protein 5 [Source:MGI Symbol;Acc:MGI:1923036]	0.795074	0.0112958	0.364637	5026	4371	6288	3561	7462	11424	6300	8209
ENSMUSG00000022591	Gm9747	predicted gene 9747 [Source:MGI Symbol;Acc:MGI:3710571]	1.95928	0.0113904	0.365214	2710	1411	1175	3076	14511	14916	1392	1737
ENSMUSG00000056486	Chn1	chimerin 1 [Source:MGI Symbol;Acc:MGI:1915674]	1.24694	0.0113565	0.365214	1970	2304	1956	664	3567	6688	2501	3606
ENSMUSG00000051457	Spn	sialophorin [Source:MGI Symbol;Acc:MGI:98384]	-1.14144	0.0113923	0.365214	10495	7108	13692	3838	3567	4216	5527	2616
ENSMUSG00000027168	Pax6	paired box 6 [Source:MGI Symbol;Acc:MGI:97490]	0.527183	0.0114615	0.366139	7241	8816	8611	10076	13808	8750	13638	13874
ENSMUSG00000056290	Ms4a4b	membrane-spanning 4-domains, subfamily A, member 4B [Source:MGI Symbol;Acc:MGI:1913083]	-0.819124	0.0114668	0.366139	14500	11962	10731	14315	6972	6850	3821	11551
ENSMUSG00000043948	Olfr691	olfactory receptor 691 [Source:MGI Symbol;Acc:MGI:3030525]	1.20764	0.0115819	0.367235	2077	2068	6937	3576	6674	8268	6703	12209
ENSMUSG00000062061	Obp2a	odorant binding protein 2A [Source:MGI Symbol;Acc:MGI:2387617]	0.993643	0.0115835	0.367235	3558	3082	4887	2004	4997	6226	5829	9891
ENSMUSG00000005803	Sqor	sulfide quinone oxidoreductase [Source:MGI Symbol;Acc:MGI:1929899]	-0.452057	0.0115903	0.367235	12244	13609	13960	10042	10166	7359	9913	9006
ENSMUSG00000032366	Tpm1	tropomyosin 1, alpha [Source:MGI Symbol;Acc:MGI:98809]	-0.50031	0.0115928	0.367235	11732	11731	12055	9574	6243	7504	8602	9529
ENSMUSG00000073158	9030624G23Rik	RIKEN cDNA 9030624G23 gene [Source:MGI Symbol;Acc:MGI:1914058]	-1.06747	0.0116635	0.368746	11943	13511	10045	6963	5517	1973	7286	5485
ENSMUSG00000045417	Vmn1r230	vomeronasal 1 receptor 230 [Source:MGI Symbol;Acc:MGI:2159629]	-1.29967	0.0117452	0.369869	11676	8449	8428	6672	4203	921	3611	5574
ENSMUSG00000043388	Tmem130	transmembrane protein 130 [Source:MGI Symbol;Acc:MGI:3607706]	-2.01457	0.011744	0.369869	11768	13478	1904	11640	785	1056	910	6849
ENSMUSG00000040412	5330417C22Rik	RIKEN cDNA 5330417C22 gene [Source:MGI Symbol;Acc:MGI:1923930]	-1.06077	0.0118702	0.373072	7719	13940	8531	13861	4761	3893	2964	9499
ENSMUSG00000052560	Cpne8	copine VIII [Source:MGI Symbol;Acc:MGI:1914121]	0.69628	0.012261	0.375941	6342	7454	11057	4851	13646	10936	12542	11006
ENSMUSG00000028252	Ccnc	cyclin C [Source:MGI Symbol;Acc:MGI:1858199]	0.688935	0.0119933	0.375941	8852	5050	6515	10660	9988	14458	11527	14126
ENSMUSG00000056938	Acbd4	acyl-Coenzyme A binding domain containing 4 [Source:MGI Symbol;Acc:MGI:1914381]	0.592848	0.012211	0.375941	6172	12407	7134	9746	11793	14733	13735	13219
ENSMUSG00000024019	Cmtr1	cap methyltransferase 1 [Source:MGI Symbol;Acc:MGI:1921407]	0.528558	0.0120671	0.375941	8164	10832	9555	6406	13777	11293	10949	14406
ENSMUSG00000062006	Rpl34	ribosomal protein L34 [Source:MGI Symbol;Acc:MGI:1915686]	0.253735	0.012177	0.375941	12607	12553	10350	14347	15078	14707	14862	14797
ENSMUSG00000002227	Mov10	Mov10 RISC complex RNA helicase [Source:MGI Symbol;Acc:MGI:97054]	-0.245169	0.0122467	0.375941	13624	13001	13703	12736	11026	12330	11447	9968
ENSMUSG00000058240	Cryzl1	crystallin, zeta (quinone reductase)-like 1 [Source:MGI Symbol;Acc:MGI:1913859]	-0.439307	0.0120729	0.375941	12859	13668	14287	12338	12229	7315	10232	9423
ENSMUSG00000062526	Mppe1	metallophosphoesterase 1 [Source:MGI Symbol;Acc:MGI:2661311]	-0.636916	0.0121379	0.375941	10796	9330	7442	10528	6601	7538	5738	4622
ENSMUSG00000090622	A930033H14Rik	RIKEN cDNA A930033H14 gene [Source:MGI Symbol;Acc:MGI:2444562]	-1.00365	0.0121904	0.375941	5023	5036	6330	4967	2865	3407	3214	1165
ENSMUSG00000015476	Prrt1	proline-rich transmembrane protein 1 [Source:MGI Symbol;Acc:MGI:1932118]	-1.11771	0.0122682	0.375941	7291	11982	3618	13444	3882	3592	3516	5754
ENSMUSG00000025938	Slco5a1	solute carrier organic anion transporter family, member 5A1 [Source:MGI Symbol;Acc:MGI:2443431]	-1.47332	0.0122218	0.375941	12592	3116	2955	3536	3221	1600	1242	1932
ENSMUSG00000042743	Sgtb	small glutamine-rich tetratricopeptide repeat (TPR)-containing, beta [Source:MGI Symbol;Acc:MGI:2444615]	-1.70913	0.0120843	0.375941	12908	12967	13538	11358	869	3998	856	9805
ENSMUSG00000056643	Chst13	carbohydrate sulfotransferase 13 [Source:MGI Symbol;Acc:MGI:1919047]	-1.79329	0.0122898	0.375941	11279	10816	15513	12487	10895	917	1299	1342
ENSMUSG00000045817	Zfp36l2	zinc finger protein 36, C3H type-like 2 [Source:MGI Symbol;Acc:MGI:107945]	-2.14732	0.0121969	0.375941	988	15040	14783	855	1500	1266	2735	1647
ENSMUSG00000001632	Brpf1	bromodomain and PHD finger containing, 1 [Source:MGI Symbol;Acc:MGI:1926033]	-0.382875	0.0123259	0.376327	12731	11474	15220	14974	11193	11519	10563	8444
ENSMUSG00000026239	Pde6d	phosphodiesterase 6D, cGMP-specific, rod, delta [Source:MGI Symbol;Acc:MGI:1270843]	-0.914919	0.012454	0.379514	13403	13332	14868	14499	14472	4106	5431	5746
ENSMUSG00000023008	Fmnl3	formin-like 3 [Source:MGI Symbol;Acc:MGI:109569]	-0.76265	0.0126083	0.382358	11376	10618	12622	10702	9626	3784	7474	5827
ENSMUSG00000020325	Fstl3	follistatin-like 3 [Source:MGI Symbol;Acc:MGI:1890391]	-1.05623	0.0126188	0.382358	7085	5433	8311	5358	1929	1973	3516	5175
ENSMUSG00000044715	Gskip	GSK3B interacting protein [Source:MGI Symbol;Acc:MGI:1914037]	-1.1258	0.0126012	0.382358	9896	13466	5145	3576	3567	3592	4252	3291
ENSMUSG00000039787	Cercam	cerebral endothelial cell adhesion molecule [Source:MGI Symbol;Acc:MGI:2139134]	1.73185	0.0127185	0.383927	743	824	8353	3646	13411	9923	8295	13431
ENSMUSG00000037353	Letmd1	LETM1 domain containing 1 [Source:MGI Symbol;Acc:MGI:1915864]	-0.390461	0.0126987	0.383927	15113	14785	15010	11706	8180	11118	12077	11815
ENSMUSG00000040855	Reps2	RALBP1 associated Eps domain containing protein 2 [Source:MGI Symbol;Acc:MGI:2663511]	-0.353479	0.0129683	0.390731	15308	13025	13475	15144	12787	9706	9288	12795
ENSMUSG00000025982	Sf3b1	splicing factor 3b, subunit 1 [Source:MGI Symbol;Acc:MGI:1932339]	0.659725	0.0130766	0.390791	8211	5149	8187	7119	10156	13861	8067	13202
ENSMUSG00000020792	Exoc7	exocyst complex component 7 [Source:MGI Symbol;Acc:MGI:1859270]	-0.502242	0.0130234	0.390791	14214	13994	10552	12017	7863	8239	11930	7817
ENSMUSG00000038174	Fam126b	family with sequence similarity 126, member B [Source:MGI Symbol;Acc:MGI:1098784]	-0.952622	0.0130179	0.390791	13606	13193	12276	15172	12996	4164	3631	7238
ENSMUSG00000020701	Tmem132e	transmembrane protein 132E [Source:MGI Symbol;Acc:MGI:2685490]	-1.05315	0.0131166	0.390791	9406	9652	9732	6571	7343	3553	4164	1981
ENSMUSG00000029530	Ccr9	chemokine (C-C motif) receptor 9 [Source:MGI Symbol;Acc:MGI:1341902]	-1.60979	0.0130473	0.390791	6906	13808	6934	1246	1780	2643	3678	1366
ENSMUSG00000052477	C130026I21Rik	RIKEN cDNA C130026I21 gene [Source:MGI Symbol;Acc:MGI:3612702]	-1.64358	0.0130999	0.390791	11833	2523	3938	3705	2530	405	1937	2169
ENSMUSG00000113262	Gm48551	predicted gene, 48551 [Source:MGI Symbol;Acc:MGI:6098103]	1.91291	0.0132317	0.391344	1834	1440	776	994	1454	13885	2546	1109
ENSMUSG00000097352	C920009B18Rik	RIKEN cDNA C920009B18 gene [Source:MGI Symbol;Acc:MGI:3583961]	0.989526	0.0131751	0.391344	2278	2128	2158	1177	5369	4043	2089	3869
ENSMUSG00000056692	Ilrun	inflammation and lipid regulator with UBA-like and NBR1-like domains [Source:MGI Symbol;Acc:MGI:106281]	-0.534989	0.0132816	0.391344	15370	13066	15448	10719	7622	9073	7981	13009
ENSMUSG00000107705	Gm45062	predicted gene 45062 [Source:MGI Symbol;Acc:MGI:5753638]	-0.699581	0.0132611	0.391344	1669	1893	2638	1990	1606	871	1265	1301
ENSMUSG00000084793	Gm2568	predicted gene 2568 [Source:MGI Symbol;Acc:MGI:3780735]	-1.01355	0.0131893	0.391344	2815	6321	5886	4442	2873	1763	3326	1679
ENSMUSG00000061451	Tmem151a	transmembrane protein 151A [Source:MGI Symbol;Acc:MGI:2147713]	-2.13722	0.0132767	0.391344	11676	9901	1956	5277	1929	98	916	3606
ENSMUSG00000028551	Cdkn2c	cyclin dependent kinase inhibitor 2C [Source:MGI Symbol;Acc:MGI:105388]	1.28995	0.0134557	0.392149	1312	5936	9190	3001	14513	12853	9345	10821
ENSMUSG00000062627	Mysm1	myb-like, SWIRM and MPN domains 1 [Source:MGI Symbol;Acc:MGI:2444584]	1.2347	0.0134367	0.392149	5847	3061	6041	3850	2969	15340	10870	15061
ENSMUSG00000028149	Rap1gds1	RAP1, GTP-GDP dissociation stimulator 1 [Source:MGI Symbol;Acc:MGI:2385189]	0.981538	0.0133783	0.392149	4643	4771	5754	4257	13713	4902	13367	6374
ENSMUSG00000063060	Sox7	SRY (sex determining region Y)-box 7 [Source:MGI Symbol;Acc:MGI:98369]	0.629422	0.0133481	0.392149	2912	3268	4332	3398	5093	4660	5936	5829
ENSMUSG00000003363	Pld3	phospholipase D family, member 3 [Source:MGI Symbol;Acc:MGI:1333782]	-0.81387	0.01342	0.392149	7903	10696	14006	14219	8373	4917	4410	8936
ENSMUSG00000053461	Hhipl2	hedgehog interacting protein-like 2 [Source:MGI Symbol;Acc:MGI:1926022]	-1.86071	0.0134369	0.392149	5562	12479	1204	3407	775	771	1085	3606
ENSMUSG00000074847	Gm10775	predicted gene 10775 [Source:MGI Symbol;Acc:MGI:3642324]	1.96231	0.0136841	0.39231	802	1564	1376	2657	8772	13821	1335	1008
ENSMUSG00000014852	Adamts13	a disintegrin-like and metallopeptidase (reprolysin type) with thrombospondin type 1 motif, 13 [Source:MGI Symbol;Acc:MGI:2685556]	1.55913	0.0137206	0.39231	1761	3988	1510	5400	10302	10327	1937	14737
ENSMUSG00000118382	Gm8373	predicted gene 8373 [Source:MGI Symbol;Acc:MGI:3644812]	1.41774	0.0136842	0.39231	2448	8350	3244	1116	6676	8327	13807	11687
ENSMUSG00000109328	Olfr1438-ps1	olfactory receptor 1438, pseudogene 1 [Source:MGI Symbol;Acc:MGI:3031272]	1.39701	0.0136284	0.39231	2831	2688	3538	2737	11840	3029	2773	13418
ENSMUSG00000043687	1190005I06Rik	RIKEN cDNA 1190005I06 gene [Source:MGI Symbol;Acc:MGI:1916168]	0.77731	0.0137314	0.39231	1025	1284	1006	1121	1139	2552	2391	1521
ENSMUSG00000026360	Rgs2	regulator of G-protein signaling 2 [Source:MGI Symbol;Acc:MGI:1098271]	-0.510333	0.0137428	0.39231	13205	11613	9691	14031	6623	9767	7919	9769
ENSMUSG00000020271	Fbxw11	F-box and WD-40 domain protein 11 [Source:MGI Symbol;Acc:MGI:2144023]	-0.715541	0.0135362	0.39231	12550	14904	12447	9674	5154	6287	7164	11585
ENSMUSG00000044043	Pcdhb14	protocadherin beta 14 [Source:MGI Symbol;Acc:MGI:2136749]	-0.822724	0.0137013	0.39231	3145	2782	1782	1492	1555	1458	1187	1002
ENSMUSG00000030789	Itgax	integrin alpha X [Source:MGI Symbol;Acc:MGI:96609]	-0.933921	0.013755	0.39231	3273	1064	1334	1797	915	921	1215	858
ENSMUSG00000073427	Gm4924	predicted gene 4924 [Source:MGI Symbol;Acc:MGI:3643133]	-1.01174	0.0137457	0.39231	9993	14028	5656	13993	8663	3420	5473	4102
ENSMUSG00000055560	Zfp459	zinc finger protein 459 [Source:MGI Symbol;Acc:MGI:3040701]	-1.3296	0.0136899	0.39231	1346	5282	846	1383	841	778	913	992
ENSMUSG00000114004	Gm48552	predicted gene, 48552 [Source:MGI Symbol;Acc:MGI:6098105]	-1.4103	0.0135852	0.39231	5698	4162	7278	12046	754	4186	3685	2355
ENSMUSG00000029268	Ugt2a2	UDP glucuronosyltransferase 2 family, polypeptide A2 [Source:MGI Symbol;Acc:MGI:3576095]	1.88655	0.013833	0.392455	787	3489	1899	972	962	10027	3137	12300
ENSMUSG00000005682	Pan2	PAN2 poly(A) specific ribonuclease subunit [Source:MGI Symbol;Acc:MGI:1918984]	0.802752	0.0138335	0.392455	7999	6701	5085	6176	11006	15447	12851	5983
ENSMUSG00000023232	Serinc2	serine incorporator 2 [Source:MGI Symbol;Acc:MGI:1919132]	-1.51691	0.0137957	0.392455	8823	2743	8367	1144	2228	1853	1414	1870
ENSMUSG00000018809	Smyd4	SET and MYND domain containing 4 [Source:MGI Symbol;Acc:MGI:2442796]	-0.36257	0.0139117	0.393975	12620	11479	11116	13214	9102	10854	9633	8078
ENSMUSG00000022773	Ypel1	yippee like 1 [Source:MGI Symbol;Acc:MGI:1913303]	0.780324	0.0140834	0.396971	5392	7350	5624	5292	6910	14484	11819	7420
ENSMUSG00000039206	Daglb	diacylglycerol lipase, beta [Source:MGI Symbol;Acc:MGI:2442032]	0.355245	0.0140571	0.396971	9331	11501	9581	9164	11155	13925	13844	11703
ENSMUSG00000063116	Olfr410	olfactory receptor 410 [Source:MGI Symbol;Acc:MGI:3030244]	-0.845953	0.0140917	0.396971	8606	3686	8403	8377	4106	3737	4131	4200
ENSMUSG00000030451	Herc2	HECT and RLD domain containing E3 ubiquitin protein ligase 2 [Source:MGI Symbol;Acc:MGI:103234]	0.683616	0.0141957	0.399199	4968	9835	7079	6429	9810	14634	11676	9352
ENSMUSG00000034617	Mtrr	5-methyltetrahydrofolate-homocysteine methyltransferase reductase [Source:MGI Symbol;Acc:MGI:1891037]	0.469106	0.0142534	0.40012	8173	8133	9279	12830	11465	12613	15032	14066
ENSMUSG00000006777	Krt23	keratin 23 [Source:MGI Symbol;Acc:MGI:2148866]	1.49842	0.0144745	0.403272	4380	1525	4417	1128	11172	4760	3418	13000
ENSMUSG00000040329	Il7	interleukin 7 [Source:MGI Symbol;Acc:MGI:96561]	1.4119	0.014735	0.403272	623	2212	1956	723	2219	6688	3784	1981
ENSMUSG00000039163	Cmc1	COX assembly mitochondrial protein 1 [Source:MGI Symbol;Acc:MGI:1915149]	1.31728	0.0147683	0.403272	2984	2955	3192	2980	2945	11116	12994	3125
ENSMUSG00000003868	Ruvbl2	RuvB-like protein 2 [Source:MGI Symbol;Acc:MGI:1342299]	1.0773	0.0144848	0.403272	4985	5681	2784	2848	11857	3886	10094	8553
ENSMUSG00000018381	Abi3	ABI gene family, member 3 [Source:MGI Symbol;Acc:MGI:1913860]	0.93049	0.014656	0.403272	5795	5082	3039	8002	7725	15277	11047	7725
ENSMUSG00000034429	Zfp707	zinc finger protein 707 [Source:MGI Symbol;Acc:MGI:1916270]	0.800438	0.0146563	0.403272	7675	7767	8040	4950	14490	5996	14964	14068
ENSMUSG00000020235	Fzr1	fizzy and cell division cycle 20 related 1 [Source:MGI Symbol;Acc:MGI:1926790]	0.650339	0.0146895	0.403272	5879	7885	6167	7558	14510	7508	11611	9516
ENSMUSG00000037369	Kdm6a	lysine (K)-specific demethylase 6A [Source:MGI Symbol;Acc:MGI:1095419]	0.616413	0.014499	0.403272	6616	14810	7635	8282	15232	15371	12059	14587
ENSMUSG00000032239	Rp9	retinitis pigmentosa 9 (human) [Source:MGI Symbol;Acc:MGI:2157166]	0.256224	0.0147024	0.403272	10418	10230	10547	10457	12838	10909	12733	13267
ENSMUSG00000054400	Cklf	chemokine-like factor [Source:MGI Symbol;Acc:MGI:1922708]	-0.548452	0.0146543	0.403272	11867	11701	13647	8240	6801	8827	8714	6738
ENSMUSG00000052033	Pfdn4	prefoldin 4 [Source:MGI Symbol;Acc:MGI:1923512]	-0.591042	0.014551	0.403272	12760	13414	14061	14573	11051	8375	11631	5328
ENSMUSG00000042622	Maff	v-maf musculoaponeurotic fibrosarcoma oncogene family, protein F (avian) [Source:MGI Symbol;Acc:MGI:96910]	-0.634132	0.014736	0.403272	13832	7567	13804	9324	6745	8226	7147	6572
ENSMUSG00000041426	Hibch	3-hydroxyisobutyryl-Coenzyme A hydrolase [Source:MGI Symbol;Acc:MGI:1923792]	-0.865808	0.0147389	0.403272	13890	5413	14586	13917	4917	5705	8560	7051
ENSMUSG00000053198	Prx	periaxin [Source:MGI Symbol;Acc:MGI:108176]	-1.45217	0.0144445	0.403272	8308	11701	4219	13444	3567	3839	748	5614
ENSMUSG00000047786	Lix1	limb and CNS expressed 1 [Source:MGI Symbol;Acc:MGI:1913893]	-1.73968	0.0146896	0.403272	10291	8824	12371	8763	1094	809	1372	8777
ENSMUSG00000032419	Tbx18	T-box18 [Source:MGI Symbol;Acc:MGI:1923615]	-1.78544	0.0147677	0.403272	892	10080	2049	8969	1675	1345	799	2560
ENSMUSG00000024581	Napg	N-ethylmaleimide sensitive fusion protein attachment protein gamma [Source:MGI Symbol;Acc:MGI:104561]	0.478495	0.0148	0.403452	13576	8426	7462	10082	14272	14198	12462	14167
ENSMUSG00000000392	Fap	fibroblast activation protein [Source:MGI Symbol;Acc:MGI:109608]	-1.96915	0.0148541	0.404238	5124	8898	3792	5138	2551	2588	633	90
ENSMUSG00000048581	E130311K13Rik	RIKEN cDNA E130311K13 gene [Source:MGI Symbol;Acc:MGI:3607716]	2.08835	0.0148933	0.404618	980	2231	2116	2278	15193	15250	1013	885
ENSMUSG00000006262	Mob1b	MOB kinase activator 1B [Source:MGI Symbol;Acc:MGI:1915723]	1.52621	0.0150075	0.404986	3298	1753	2854	1784	1858	12135	2921	10993
ENSMUSG00000048186	Bend7	BEN domain containing 7 [Source:MGI Symbol;Acc:MGI:2443100]	0.424568	0.0150191	0.404986	8154	9309	9341	7559	12464	9409	13078	11170
ENSMUSG00000036402	Gng12	guanine nucleotide binding protein (G protein), gamma 12 [Source:MGI Symbol;Acc:MGI:1336171]	0.378586	0.0150332	0.404986	11506	14124	10504	8506	13040	15071	14709	15215
ENSMUSG00000035268	Pkig	protein kinase inhibitor, gamma [Source:MGI Symbol;Acc:MGI:1343086]	-0.865041	0.0150156	0.404986	8414	12196	14423	10143	4567	10492	5427	4317
ENSMUSG00000051509	Olfr414	olfactory receptor 414 [Source:MGI Symbol;Acc:MGI:3030248]	-1.57266	0.0149851	0.404986	13593	2565	2823	4738	2607	981	3156	1230
ENSMUSG00000066233	Tmem42	transmembrane protein 42 [Source:MGI Symbol;Acc:MGI:1277176]	1.60075	0.0151411	0.405802	1635	3537	1184	1037	8384	2211	1937	9891
ENSMUSG00000021055	Esr2	estrogen receptor 2 (beta) [Source:MGI Symbol;Acc:MGI:109392]	1.25904	0.0151771	0.405802	5476	7051	7087	993	14070	12331	14237	8682
ENSMUSG00000018068	Ints2	integrator complex subunit 2 [Source:MGI Symbol;Acc:MGI:1917672]	0.750595	0.0151684	0.405802	5659	7164	7283	5474	5752	12467	12369	12450
ENSMUSG00000020263	Appl2	adaptor protein, phosphotyrosine interaction, PH domain and leucine zipper containing 2 [Source:MGI Symbol;Acc:MGI:2384914]	0.438191	0.0151901	0.405802	10225	8532	7171	8687	13656	10099	11915	11230
ENSMUSG00000033014	Trim33	tripartite motif-containing 33 [Source:MGI Symbol;Acc:MGI:2137357]	-1.3268	0.015142	0.405802	3365	2970	10741	14651	2835	3196	3498	3119
ENSMUSG00000009734	Pou6f2	POU domain, class 6, transcription factor 2 [Source:MGI Symbol;Acc:MGI:2443631]	2.41064	0.0152705	0.406354	99	104	560	530	551	3703	211	2410
ENSMUSG00000001473	Tubb6	tubulin, beta 6 class V [Source:MGI Symbol;Acc:MGI:1915201]	1.63549	0.0153881	0.406354	1518	2643	2873	1869	13871	1908	1905	9977
ENSMUSG00000027015	Cybrd1	cytochrome b reductase 1 [Source:MGI Symbol;Acc:MGI:2654575]	1.50249	0.0153734	0.406354	1317	1223	1255	1508	8380	1212	4188	1245
ENSMUSG00000029119	Man2b2	mannosidase 2, alpha B2 [Source:MGI Symbol;Acc:MGI:1195262]	1.38253	0.0153602	0.406354	1583	2489	2704	4287	3891	2543	12065	10345
ENSMUSG00000040365	Trim41	tripartite motif-containing 41 [Source:MGI Symbol;Acc:MGI:2384814]	0.859963	0.0153731	0.406354	13377	7096	3136	8357	15132	15199	14788	12899
ENSMUSG00000020430	Pes1	pescadillo ribosomal biogenesis factor 1 [Source:MGI Symbol;Acc:MGI:1890613]	-0.301731	0.015364	0.406354	13063	13697	12186	11239	9402	9455	10827	11030
ENSMUSG00000048832	Vps37c	vacuolar protein sorting 37C [Source:MGI Symbol;Acc:MGI:2147661]	-0.789411	0.0152439	0.406354	7248	7970	13544	9193	7900	4558	4759	4743
ENSMUSG00000022376	Adcy8	adenylate cyclase 8 [Source:MGI Symbol;Acc:MGI:1341110]	0.924129	0.0155014	0.408	3379	10010	6875	4018	12274	8391	13854	11557
ENSMUSG00000056718	Gm13199	predicted gene 13199 [Source:MGI Symbol;Acc:MGI:3649231]	-1.45363	0.0154787	0.408	5514	6767	12493	12087	1187	1436	3836	6999
ENSMUSG00000078619	Smarcd2	SWI/SNF related, matrix associated, actin dependent regulator of chromatin, subfamily d, member 2 [Source:MGI Symbol;Acc:MGI:1933621]	0.449632	0.0156286	0.408133	12290	7922	8820	8836	14941	12798	11000	12977
ENSMUSG00000021922	Itih4	inter alpha-trypsin inhibitor, heavy chain 4 [Source:MGI Symbol;Acc:MGI:109536]	-0.212837	0.015708	0.408133	15474	15373	13070	14722	12893	12980	13435	11288
ENSMUSG00000092512	Gm4152	predicted gene 4152 [Source:MGI Symbol;Acc:MGI:3782328]	-0.905471	0.0155886	0.408133	6701	5157	6720	8240	5182	3592	1937	3606
ENSMUSG00000098950	Gm28036	predicted gene, 28036 [Source:MGI Symbol;Acc:MGI:5547772]	-0.933182	0.0156579	0.408133	7521	12996	11321	7484	5976	7006	2503	5108
ENSMUSG00000041827	Oasl1	2'-5' oligoadenylate synthetase-like 1 [Source:MGI Symbol;Acc:MGI:2180849]	-1.13479	0.0156578	0.408133	14816	13931	8637	12113	7275	5208	1512	8546
ENSMUSG00000031285	Dcx	doublecortin [Source:MGI Symbol;Acc:MGI:1277171]	-1.22073	0.0156883	0.408133	14169	11766	3852	14176	4107	2441	3890	8425
ENSMUSG00000059586	Nsmce2	NSE2/MMS21 homolog, SMC5-SMC6 complex SUMO ligase [Source:MGI Symbol;Acc:MGI:1915751]	-1.46282	0.0156446	0.408133	13724	12461	1767	10228	1759	5335	4046	2711
ENSMUSG00000021239	Vsx2	visual system homeobox 2 [Source:MGI Symbol;Acc:MGI:88401]	-1.86303	0.0157102	0.408133	8582	10660	14457	12249	827	1072	815	9917
ENSMUSG00000053870	Fpgt	fucose-1-phosphate guanylyltransferase [Source:MGI Symbol;Acc:MGI:1922790]	0.444367	0.0158105	0.410075	7119	12263	9008	9881	12249	12586	13550	13691
ENSMUSG00000028020	Glrb	glycine receptor, beta subunit [Source:MGI Symbol;Acc:MGI:95751]	-1.78591	0.0159658	0.413434	11720	1096	8855	1502	1580	1101	2683	1356
ENSMUSG00000049723	Mmp12	matrix metallopeptidase 12 [Source:MGI Symbol;Acc:MGI:97005]	1.24147	0.0159956	0.413539	1452	2614	1897	2739	1590	4597	7055	7333
ENSMUSG00000035062	Zc4h2	zinc finger, C4H2 domain containing [Source:MGI Symbol;Acc:MGI:2679294]	1.15377	0.0160639	0.414636	730	926	1754	920	2577	2824	3418	815
ENSMUSG00000021750	Fam107a	family with sequence similarity 107, member A [Source:MGI Symbol;Acc:MGI:3041256]	0.750869	0.0161813	0.416326	4530	6526	6494	4818	13134	6063	9026	9418
ENSMUSG00000078597	Cyp4a12b	cytochrome P450, family 4, subfamily a, polypeptide 12B [Source:MGI Symbol;Acc:MGI:3611747]	-1.20301	0.0161741	0.416326	7656	2736	2867	2861	1262	1838	1106	2796
ENSMUSG00000030852	Tacc2	transforming, acidic coiled-coil containing protein 2 [Source:MGI Symbol;Acc:MGI:1928899]	0.35277	0.016274	0.41683	8945	9901	12990	12592	14069	15274	12660	14732
ENSMUSG00000034758	Tle6	transducin-like enhancer of split 6 [Source:MGI Symbol;Acc:MGI:2149593]	-0.789165	0.016305	0.41683	7063	12219	6736	10002	4024	4786	7327	4707
ENSMUSG00000030431	Tmem238	transmembrane protein 238 [Source:MGI Symbol;Acc:MGI:1922935]	-1.21165	0.0162853	0.41683	14815	14748	11001	12487	10986	1403	6653	3864
ENSMUSG00000030559	Rab38	RAB38, member RAS oncogene family [Source:MGI Symbol;Acc:MGI:1919683]	-2.0271	0.0163016	0.41683	8308	13466	1263	766	915	771	2929	1225
ENSMUSG00000117513	Gm3946	predicted gene 3946 [Source:MGI Symbol;Acc:MGI:3782120]	1.91843	0.0163623	0.416967	1046	1417	768	1462	1741	772	13548	1679
ENSMUSG00000055761	Nkain3	Na+/K+ transporting ATPase interacting 3 [Source:MGI Symbol;Acc:MGI:2444830]	0.762202	0.0163605	0.416967	7301	3968	4169	5360	7328	7355	11840	8752
ENSMUSG00000061702	Tmem91	transmembrane protein 91 [Source:MGI Symbol;Acc:MGI:2443589]	1.00412	0.016624	0.418971	5135	1952	2040	3643	8249	5329	6818	5217
ENSMUSG00000030768	Disp1	dispatched RND transporter family member 1 [Source:MGI Symbol;Acc:MGI:1916147]	0.790835	0.0165975	0.418971	5527	3883	8803	10658	10055	11938	14242	13714
ENSMUSG00000063511	Snrnp70	small nuclear ribonucleoprotein 70 (U1) [Source:MGI Symbol;Acc:MGI:98341]	0.170783	0.0166196	0.418971	13894	12858	12031	14611	15062	15052	14806	15184
ENSMUSG00000078495	Zfp984	zinc finger protein 984 [Source:MGI Symbol;Acc:MGI:3651978]	-0.709651	0.0165486	0.418971	12644	15030	11540	11276	6511	7776	4664	11922
ENSMUSG00000006369	Fbln1	fibulin 1 [Source:MGI Symbol;Acc:MGI:95487]	-0.952906	0.0165401	0.418971	10678	10263	7024	11968	6924	7163	4112	2430
ENSMUSG00000026739	Bmi1	Bmi1 polycomb ring finger oncogene [Source:MGI Symbol;Acc:MGI:88174]	-1.1478	0.0164779	0.418971	4370	4471	13828	14323	3162	4911	4315	4307
ENSMUSG00000062524	Ncr1	natural cytotoxicity triggering receptor 1 [Source:MGI Symbol;Acc:MGI:1336212]	-1.76912	0.0165072	0.418971	5124	3537	6720	6665	101	2449	1937	1981
ENSMUSG00000039382	Wdr45	WD repeat domain 45 [Source:MGI Symbol;Acc:MGI:1859606]	0.345848	0.0166584	0.419026	12534	10432	8450	11722	12379	13950	14293	14202
ENSMUSG00000109926	Gm45808	predicted gene 45808 [Source:MGI Symbol;Acc:MGI:5804923]	-1.33953	0.0166784	0.419026	13864	6709	9529	2716	2783	1766	2685	5734
ENSMUSG00000028837	Psmb2	proteasome (prosome, macropain) subunit, beta type 2 [Source:MGI Symbol;Acc:MGI:1347045]	1.48398	0.0167807	0.419522	2844	1788	3551	1733	6907	15500	2677	2653
ENSMUSG00000026542	Apcs	serum amyloid P-component [Source:MGI Symbol;Acc:MGI:98229]	-0.752487	0.0167851	0.419522	2790	3241	1534	3057	1518	1532	1404	1851
ENSMUSG00000028420	Tmem38b	transmembrane protein 38B [Source:MGI Symbol;Acc:MGI:1098718]	-0.931707	0.0167865	0.419522	11992	14388	14552	10167	2637	10098	8674	5379
ENSMUSG00000070803	Cited4	Cbp/p300-interacting transactivator, with Glu/Asp-rich carboxy-terminal domain, 4 [Source:MGI Symbol;Acc:MGI:1861694]	-1.35407	0.0168029	0.419522	13576	11701	11794	8240	3567	5105	8238	815
ENSMUSG00000057948	Unc13d	unc-13 homolog D [Source:MGI Symbol;Acc:MGI:1917700]	1.43892	0.016968	0.420924	1447	7073	4266	1063	8633	7348	14404	7162
ENSMUSG00000017639	Rab11fip4	RAB11 family interacting protein 4 (class II) [Source:MGI Symbol;Acc:MGI:2442920]	1.19262	0.0170201	0.420924	4529	2549	1492	2747	10236	5725	2891	7015
ENSMUSG00000032586	Traip	TRAF-interacting protein [Source:MGI Symbol;Acc:MGI:1096377]	1.07081	0.0170478	0.420924	7047	3827	2413	2446	8538	10418	5082	9011
ENSMUSG00000038502	Ptov1	prostate tumor over expressed gene 1 [Source:MGI Symbol;Acc:MGI:1933946]	0.449025	0.0169289	0.420924	9064	13144	7519	9203	12415	13871	12801	14057
ENSMUSG00000021470	Ercc6l2	excision repair cross-complementing rodent repair deficiency, complementation group 6 like 2 [Source:MGI Symbol;Acc:MGI:1923501]	-0.505719	0.016993	0.420924	11746	14362	13994	9957	10469	8301	6596	9891
ENSMUSG00000020573	Pik3cg	phosphatidylinositol-4,5-bisphosphate 3-kinase catalytic subunit gamma [Source:MGI Symbol;Acc:MGI:1353576]	-1.07359	0.0170691	0.420924	8818	8525	12340	3638	2214	4149	5364	4105
ENSMUSG00000062098	Btbd3	BTB (POZ) domain containing 3 [Source:MGI Symbol;Acc:MGI:2385155]	-1.30762	0.0169676	0.420924	6551	4309	8135	1627	1167	2670	1644	2850
ENSMUSG00000031543	Ank1	ankyrin 1, erythroid [Source:MGI Symbol;Acc:MGI:88024]	-1.31323	0.0169847	0.420924	2429	12803	5278	4126	1933	1973	3739	2269
ENSMUSG00000068392	Rnase13	ribonuclease, RNase A family, 13 (non-active) [Source:MGI Symbol;Acc:MGI:3528592]	1.48125	0.017222	0.424041	3558	9901	1432	1332	6674	13520	13548	11551
ENSMUSG00000021824	Ap3m1	adaptor-related protein complex 3, mu 1 subunit [Source:MGI Symbol;Acc:MGI:1929212]	-0.486391	0.0172826	0.424342	14382	13225	11574	14098	11021	10981	6270	9759
ENSMUSG00000000134	Tfe3	transcription factor E3 [Source:MGI Symbol;Acc:MGI:98511]	-0.511192	0.0172871	0.424342	13915	14906	8970	14760	9174	7783	8485	11430
ENSMUSG00000044221	Grsf1	G-rich RNA sequence binding factor 1 [Source:MGI Symbol;Acc:MGI:106479]	-0.543933	0.0175089	0.42884	11460	11293	12928	10874	11071	5981	7480	7400
ENSMUSG00000020362	Cnot6	CCR4-NOT transcription complex, subunit 6 [Source:MGI Symbol;Acc:MGI:2144529]	-0.726004	0.0175239	0.42884	7669	15351	14938	9988	6081	5737	9982	7187
ENSMUSG00000003053	Cyp2c29	cytochrome P450, family 2, subfamily c, polypeptide 29 [Source:MGI Symbol;Acc:MGI:103238]	1.35782	0.0175728	0.429382	5719	5607	2778	1682	14477	15148	3101	7733
ENSMUSG00000030089	Slc41a3	solute carrier family 41, member 3 [Source:MGI Symbol;Acc:MGI:1918949]	1.6326	0.0176513	0.429455	1930	1622	1473	4548	1711	12543	12326	3103
ENSMUSG00000023143	Nagpa	N-acetylglucosamine-1-phosphodiester alpha-N-acetylglucosaminidase [Source:MGI Symbol;Acc:MGI:1351598]	1.02019	0.0176693	0.429455	3440	4321	7266	4132	4260	8681	12469	13448
ENSMUSG00000059173	Pde1a	phosphodiesterase 1A, calmodulin-dependent [Source:MGI Symbol;Acc:MGI:1201792]	0.966769	0.0178091	0.429455	5813	4069	10160	3233	13449	10549	14203	7289
ENSMUSG00000022833	Ccdc14	coiled-coil domain containing 14 [Source:MGI Symbol;Acc:MGI:2443448]	0.853265	0.0176584	0.429455	4303	4407	3458	2655	6074	5984	4593	10128
ENSMUSG00000035354	Uvrag	UV radiation resistance associated gene [Source:MGI Symbol;Acc:MGI:1925860]	0.335956	0.0178437	0.429455	8139	9283	10294	9723	11228	13047	12233	10748
ENSMUSG00000038170	Pde4dip	phosphodiesterase 4D interacting protein (myomegalin) [Source:MGI Symbol;Acc:MGI:1891434]	-0.163439	0.0177612	0.429455	14434	15151	15296	13239	12503	12691	13327	13374
ENSMUSG00000002372	Ranbp3	RAN binding protein 3 [Source:MGI Symbol;Acc:MGI:1919060]	-0.249456	0.017722	0.429455	15407	12200	13773	15048	11751	13092	11123	11502
ENSMUSG00000025410	Dctn2	dynactin 2 [Source:MGI Symbol;Acc:MGI:107733]	-0.335335	0.0178007	0.429455	14743	15306	13328	15109	12910	13395	8709	11342
ENSMUSG00000094846	Olfr1487	olfactory receptor 1487 [Source:MGI Symbol;Acc:MGI:3031321]	-1.09731	0.0178288	0.429455	4680	3394	5071	5728	1561	4219	1771	1270
ENSMUSG00000025202	Scd3	stearoyl-coenzyme A desaturase 3 [Source:MGI Symbol;Acc:MGI:1353437]	-1.76375	0.0178369	0.429455	1343	14222	8582	10188	5660	1089	950	2412
ENSMUSG00000033355	Rtp4	receptor transporter protein 4 [Source:MGI Symbol;Acc:MGI:1915025]	-0.801744	0.0178821	0.429691	14051	10627	15332	6063	7198	4498	6996	7738
ENSMUSG00000025161	Slc16a3	solute carrier family 16 (monocarboxylic acid transporters), member 3 [Source:MGI Symbol;Acc:MGI:1933438]	-1.42051	0.0179072	0.429691	12152	8365	10254	4180	7147	2474	2423	1013
ENSMUSG00000002808	Epdr1	ependymin related protein 1 (zebrafish) [Source:MGI Symbol;Acc:MGI:2145369]	1.3401	0.0179493	0.430059	765	1560	4040	1177	3626	5660	6653	3155
ENSMUSG00000078789	Dph1	diphthamide biosynthesis 1 [Source:MGI Symbol;Acc:MGI:2151233]	-0.853513	0.0180758	0.432444	12296	5628	5852	10125	3525	4629	5733	4875
ENSMUSG00000043290	Zfp784	zinc finger protein 784 [Source:MGI Symbol;Acc:MGI:3606042]	-0.578814	0.0181387	0.432522	13307	9123	9352	7911	5780	6525	7856	6414
ENSMUSG00000032110	Acrv1	acrosomal vesicle protein 1 [Source:MGI Symbol;Acc:MGI:104590]	-0.595408	0.0181866	0.432522	14245	11701	12037	13513	8266	5157	11693	8967
ENSMUSG00000000552	Zfp385a	zinc finger protein 385A [Source:MGI Symbol;Acc:MGI:1352495]	-0.763919	0.0181193	0.432522	10745	15408	12676	6534	5024	6408	9042	6240
ENSMUSG00000093800	Gm20796	predicted gene, 20796 [Source:MGI Symbol;Acc:MGI:5434152]	-1.38225	0.018187	0.432522	5900	3388	13978	4999	1432	1440	3331	4640
ENSMUSG00000094076	Gm4767	predicted gene 4767 [Source:MGI Symbol;Acc:MGI:3644409]	1.68361	0.0182441	0.433236	10263	1127	1115	1240	10314	11975	11752	10112
ENSMUSG00000003778	Brd8	bromodomain containing 8 [Source:MGI Symbol;Acc:MGI:1925906]	-0.194758	0.0183027	0.433986	14634	15274	13991	14970	13060	14296	12676	11403
ENSMUSG00000049709	Nlrp10	NLR family, pyrin domain containing 10 [Source:MGI Symbol;Acc:MGI:2444084]	1.78395	0.018383	0.435246	3692	499	5447	615	3890	9939	14104	7375
ENSMUSG00000042672	Dcst1	DC-STAMP domain containing 1 [Source:MGI Symbol;Acc:MGI:1925022]	1.47003	0.0185268	0.436809	1919	1873	1768	1949	3567	10559	919	5757
ENSMUSG00000021748	Pdhb	pyruvate dehydrogenase (lipoamide) beta [Source:MGI Symbol;Acc:MGI:1915513]	-0.378167	0.0185308	0.436809	15103	15367	15463	15272	14514	8140	13386	11052
ENSMUSG00000038459	Abhd17c	abhydrolase domain containing 17C [Source:MGI Symbol;Acc:MGI:1917428]	-0.948632	0.0185179	0.436809	5300	5347	6899	8388	3740	2194	5299	2204
ENSMUSG00000037487	Ubr5	ubiquitin protein ligase E3 component n-recognin 5 [Source:MGI Symbol;Acc:MGI:1918040]	-0.238658	0.0186893	0.439865	14254	13744	15079	14811	13622	13475	10920	11045
ENSMUSG00000029016	Clcn6	chloride channel, voltage-sensitive 6 [Source:MGI Symbol;Acc:MGI:1347049]	-0.357212	0.0187316	0.439865	12713	13236	13112	9852	8660	9571	10516	9438
ENSMUSG00000032475	Nck1	non-catalytic region of tyrosine kinase adaptor protein 1 [Source:MGI Symbol;Acc:MGI:109601]	-0.678609	0.0187428	0.439865	7789	14881	9037	10712	7153	4859	6492	7998
ENSMUSG00000079469	Pigb	phosphatidylinositol glycan anchor biosynthesis, class B [Source:MGI Symbol;Acc:MGI:1891825]	0.63365	0.018874	0.441043	7992	6273	9539	6331	13979	14711	9913	8151
ENSMUSG00000027068	Dhrs9	dehydrogenase/reductase (SDR family) member 9 [Source:MGI Symbol;Acc:MGI:2442798]	-1.29177	0.0188755	0.441043	2645	7024	1475	1805	1057	837	1773	1622
ENSMUSG00000052544	St6galnac3	ST6 (alpha-N-acetyl-neuraminyl-2,3-beta-galactosyl-1,3)-N-acetylgalactosaminide alpha-2,6-sialyltransferase 3 [Source:MGI Symbol;Acc:MGI:1341828]	-1.72337	0.0188727	0.441043	9896	14246	6959	9881	1929	1817	372	8293
ENSMUSG00000009681	Bcr	BCR activator of RhoGEF and GTPase [Source:MGI Symbol;Acc:MGI:88141]	0.284247	0.0190561	0.44422	9709	12101	12390	14759	15235	14844	14925	14617
ENSMUSG00000028322	Exosc3	exosome component 3 [Source:MGI Symbol;Acc:MGI:1913612]	-1.18946	0.0190669	0.44422	12274	8555	12545	10016	10370	3953	2723	1979
ENSMUSG00000022507	1810013L24Rik	RIKEN cDNA 1810013L24 gene [Source:MGI Symbol;Acc:MGI:1916303]	0.276652	0.0191252	0.444403	10905	9605	9591	10863	12498	12807	13296	11022
ENSMUSG00000110926	Gm5917	predicted gene 5917 [Source:MGI Symbol;Acc:MGI:3646334]	-1.72669	0.0191302	0.444403	8955	5519	7238	7122	2251	5494	450	517
ENSMUSG00000073207	Ccdc160	coiled-coil domain containing 160 [Source:MGI Symbol;Acc:MGI:3588225]	1.72282	0.0191959	0.445284	1686	5157	1432	2004	775	11690	9913	11551
ENSMUSG00000075091	Olfr1233	olfactory receptor 1233 [Source:MGI Symbol;Acc:MGI:3031067]	1.62091	0.01938	0.445684	1200	1749	1888	1717	1767	13798	2972	1621
ENSMUSG00000039693	Msantd3	Myb/SANT-like DNA-binding domain containing 3 [Source:MGI Symbol;Acc:MGI:1913915]	0.972721	0.019249	0.445684	2614	3537	2563	2604	5182	5752	8677	2601
ENSMUSG00000074580	4931440P22Rik	RIKEN cDNA 4931440P22 gene [Source:MGI Symbol;Acc:MGI:1918254]	0.910878	0.0193594	0.445684	8392	7347	6777	2398	12218	14488	8586	11551
ENSMUSG00000031575	Ash2l	ASH2 like histone lysine methyltransferase complex subunit [Source:MGI Symbol;Acc:MGI:1344416]	0.834303	0.0193411	0.445684	5651	13485	3608	7647	13333	13589	13870	13395
ENSMUSG00000027624	Epb41l1	erythrocyte membrane protein band 4.1 like 1 [Source:MGI Symbol;Acc:MGI:103010]	-0.893809	0.0193365	0.445684	13809	14284	4615	11897	6614	7154	4281	5957
ENSMUSG00000032036	Kirrel3	kirre like nephrin family adhesion molecule 3 [Source:MGI Symbol;Acc:MGI:1914953]	-1.23699	0.0193107	0.445684	12352	11701	3919	6665	5659	1973	5082	1981
ENSMUSG00000063364	3300002I08Rik	RIKEN cDNA 3300002I08 gene [Source:MGI Symbol;Acc:MGI:1916527]	-1.82959	0.0194133	0.445811	14220	7387	12596	7209	101	3759	4035	3756
ENSMUSG00000070777	Ceacam20	carcinoembryonic antigen-related cell adhesion molecule 20 [Source:MGI Symbol;Acc:MGI:1918851]	1.8182	0.0195991	0.445831	1104	6961	1231	964	8611	12003	13859	1708
ENSMUSG00000050195	Scd4	stearoyl-coenzyme A desaturase 4 [Source:MGI Symbol;Acc:MGI:2670997]	1.6601	0.0195389	0.445831	1900	1208	1357	1708	813	10228	1581	6887
ENSMUSG00000035868	Zfp983	zinc finger protein 983 [Source:MGI Symbol;Acc:MGI:1920479]	1.51006	0.0194772	0.445831	2846	1860	4608	1300	10624	2747	14029	2831
ENSMUSG00000020021	Fgd6	FYVE, RhoGEF and PH domain containing 6 [Source:MGI Symbol;Acc:MGI:1261419]	1.42314	0.01967	0.445831	2951	1656	4455	4487	10296	1627	14250	10161
ENSMUSG00000031266	Gla	galactosidase, alpha [Source:MGI Symbol;Acc:MGI:1347344]	1.38123	0.0197131	0.445831	847	1047	1027	1002	888	1818	1112	6401
ENSMUSG00000049687	Pheta2	PH domain containing endocytic trafficking adaptor 2 [Source:MGI Symbol;Acc:MGI:2443609]	1.02528	0.0196754	0.445831	5124	2666	1956	3576	6674	3790	9913	6738
ENSMUSG00000040327	Cul9	cullin 9 [Source:MGI Symbol;Acc:MGI:1925559]	-0.398673	0.019689	0.445831	14261	12255	14540	13528	11930	11799	10240	7436
ENSMUSG00000072708	Olfr381	olfactory receptor 381 [Source:MGI Symbol;Acc:MGI:3030215]	-0.772869	0.0197201	0.445831	7169	14161	8714	10436	8469	4135	5563	5524
ENSMUSG00000047854	Stx19	syntaxin 19 [Source:MGI Symbol;Acc:MGI:1915409]	-0.863335	0.0196572	0.445831	8902	7363	10434	11878	3777	7102	3057	7269
ENSMUSG00000025981	Coq10b	coenzyme Q10B [Source:MGI Symbol;Acc:MGI:1915126]	-0.947316	0.019645	0.445831	13684	6789	13680	9889	4305	8834	2935	6766
ENSMUSG00000050592	Fam78a	family with sequence similarity 78, member A [Source:MGI Symbol;Acc:MGI:2443569]	-1.46256	0.0196491	0.445831	12388	3190	2797	1909	1429	2846	1685	1400
ENSMUSG00000091649	Phf11b	PHD finger protein 11B [Source:MGI Symbol;Acc:MGI:3645789]	-1.30283	0.0199022	0.448806	1308	1530	2718	6940	1751	1191	891	1232
ENSMUSG00000001227	Sema6b	sema domain, transmembrane domain (TM), and cytoplasmic domain, (semaphorin) 6B [Source:MGI Symbol;Acc:MGI:1202889]	-1.63228	0.0199077	0.448806	7315	1142	2720	14110	1242	2651	2697	1567
ENSMUSG00000038457	Tmem255b	transmembrane protein 255B [Source:MGI Symbol;Acc:MGI:2685533]	2.06649	0.0202745	0.455847	1970	104	95	89	3567	1973	1937	1981
ENSMUSG00000040714	Klc3	kinesin light chain 3 [Source:MGI Symbol;Acc:MGI:1277971]	0.964442	0.0202769	0.455847	4030	5157	2124	2182	8703	5175	7276	5175
ENSMUSG00000055917	Zfp277	zinc finger protein 277 [Source:MGI Symbol;Acc:MGI:1890393]	1.40887	0.0203674	0.45724	2698	2864	1924	1884	6725	2738	1935	13482
ENSMUSG00000021991	Cacna2d3	calcium channel, voltage-dependent, alpha2/delta subunit 3 [Source:MGI Symbol;Acc:MGI:1338890]	1.66987	0.0204947	0.458676	552	476	2420	3728	4188	2397	7251	8997
ENSMUSG00000053141	Ptprt	protein tyrosine phosphatase, receptor type, T [Source:MGI Symbol;Acc:MGI:1321152]	1.51645	0.0205172	0.458676	1490	1932	2618	809	1571	3552	2781	11690
ENSMUSG00000032590	Apeh	acylpeptide hydrolase [Source:MGI Symbol;Acc:MGI:88041]	-0.539926	0.0205164	0.458676	14296	13384	15166	13747	11129	13627	7957	6212
ENSMUSG00000025815	Dhtkd1	dehydrogenase E1 and transketolase domain containing 1 [Source:MGI Symbol;Acc:MGI:2445096]	0.849812	0.0206498	0.460644	9738	4986	4983	6424	14917	5940	15053	11185
ENSMUSG00000030546	Plin1	perilipin 1 [Source:MGI Symbol;Acc:MGI:1890505]	-1.39476	0.020676	0.460644	8335	6881	11898	3640	2054	5193	768	3681
ENSMUSG00000044807	Zfp354c	zinc finger protein 354C [Source:MGI Symbol;Acc:MGI:1353621]	-1.57195	0.0206956	0.460644	3190	12112	1895	1462	1305	1454	2426	1091
ENSMUSG00000025978	Rftn2	raftlin family member 2 [Source:MGI Symbol;Acc:MGI:1921263]	-1.61356	0.0207202	0.460644	8728	2284	10588	13444	2101	1359	1063	6929
ENSMUSG00000110812	Gm48407	predicted gene, 48407 [Source:MGI Symbol;Acc:MGI:6097897]	-1.51835	0.0207704	0.461121	2754	12254	1873	14249	2613	1783	2566	3905
ENSMUSG00000027281	Slx4ip	SLX4 interacting protein [Source:MGI Symbol;Acc:MGI:1921493]	-0.653352	0.0209022	0.463405	7695	9132	10525	11116	4518	8113	6897	4930
ENSMUSG00000032872	Cyb5r4	cytochrome b5 reductase 4 [Source:MGI Symbol;Acc:MGI:2386848]	0.365618	0.0209521	0.463868	9504	9314	9923	9670	14297	13850	11463	9880
ENSMUSG00000070814	Zswim9	zinc finger SWIM-type containing 9 [Source:MGI Symbol;Acc:MGI:2447816]	0.301373	0.0209881	0.464026	10680	9842	8239	10371	12385	12487	11768	11583
ENSMUSG00000022893	Adamts1	a disintegrin-like and metallopeptidase (reprolysin type) with thrombospondin type 1 motif, 1 [Source:MGI Symbol;Acc:MGI:109249]	-1.45312	0.021056	0.464886	2945	5504	14556	1867	1707	1773	3023	2581
ENSMUSG00000021273	Fdft1	farnesyl diphosphate farnesyl transferase 1 [Source:MGI Symbol;Acc:MGI:102706]	0.510908	0.02124	0.46792	9047	11428	6446	7408	11329	13408	13446	10734
ENSMUSG00000041801	Phlda3	pleckstrin homology like domain, family A, member 3 [Source:MGI Symbol;Acc:MGI:1351485]	-0.940796	0.021281	0.46792	2302	5759	2505	2134	1329	1864	1603	1820
ENSMUSG00000115649	Gm18813	predicted gene, 18813 [Source:MGI Symbol;Acc:MGI:5010998]	-1.85023	0.0212722	0.46792	14243	1306	11794	9881	1053	7021	1025	1225
ENSMUSG00000059475	Zfp426	zinc finger protein 426 [Source:MGI Symbol;Acc:MGI:1920248]	-0.434864	0.0213407	0.468589	12472	12373	11882	11825	10434	10839	7144	7500
ENSMUSG00000023979	Guca1b	guanylate cyclase activator 1B [Source:MGI Symbol;Acc:MGI:1194489]	-0.791494	0.0216241	0.473515	11825	5753	8592	8636	5637	6789	3516	4167
ENSMUSG00000116266	Guca1b	guanylate cyclase activator 1B [Source:MGI Symbol;Acc:MGI:1194489]	-0.791494	0.0216241	0.473515	11825	5753	8592	8636	5637	6789	3516	4167
ENSMUSG00000052387	Trpm3	transient receptor potential cation channel, subfamily M, member 3 [Source:MGI Symbol;Acc:MGI:2443101]	-0.541121	0.021702	0.474571	10690	12396	10489	7910	6413	9108	6381	6608
ENSMUSG00000024963	Dnajc4	DnaJ heat shock protein family (Hsp40) member C4 [Source:MGI Symbol;Acc:MGI:1927346]	-1.23009	0.021783	0.475695	10284	10697	6641	12067	4237	2867	8543	1272
ENSMUSG00000038128	Camk4	calcium/calmodulin-dependent protein kinase IV [Source:MGI Symbol;Acc:MGI:88258]	2.21214	0.0219873	0.475873	2568	104	95	2004	9865	7212	2471	2559
ENSMUSG00000048271	Rbm33	RNA binding motif protein 33 [Source:MGI Symbol;Acc:MGI:1919670]	0.783443	0.021895	0.475873	7458	6648	9868	3558	12259	13154	7962	14014
ENSMUSG00000024109	Nrxn1	neurexin I [Source:MGI Symbol;Acc:MGI:1096391]	0.554084	0.0219546	0.475873	5376	9555	8433	11313	12460	13364	14031	11059
ENSMUSG00000003585	Sec14l2	SEC14-like lipid binding 2 [Source:MGI Symbol;Acc:MGI:1915065]	0.538421	0.0219478	0.475873	6548	6962	8217	8272	14126	10765	10838	7841
ENSMUSG00000021147	Wdr37	WD repeat domain 37 [Source:MGI Symbol;Acc:MGI:1920393]	-0.460696	0.0218551	0.475873	11526	10982	14833	13013	6540	9643	10667	9739
ENSMUSG00000032611	1700102P08Rik	RIKEN cDNA 1700102P08 gene [Source:MGI Symbol;Acc:MGI:2148248]	-1.54116	0.021999	0.475873	2548	13466	5728	2169	1929	790	3516	1981
ENSMUSG00000039865	Slc44a3	solute carrier family 44, member 3 [Source:MGI Symbol;Acc:MGI:2384860]	-1.57421	0.021841	0.475873	14234	14065	1560	13595	1516	3963	1873	7241
ENSMUSG00000018659	Pnpo	pyridoxine 5'-phosphate oxidase [Source:MGI Symbol;Acc:MGI:2144151]	0.818886	0.0222214	0.479389	6476	4576	4691	4909	13041	4623	9317	9450
ENSMUSG00000049643	2310022A10Rik	RIKEN cDNA 2310022A10 gene [Source:MGI Symbol;Acc:MGI:1913617]	-1.12092	0.0222048	0.479389	14707	12740	15104	9611	9178	2361	10006	2439
ENSMUSG00000073490	Ifi207	interferon activated gene 207 [Source:MGI Symbol;Acc:MGI:2138302]	1.4496	0.0224002	0.479732	3357	3033	1826	1271	11769	4220	8516	1407
ENSMUSG00000037995	Igsf9	immunoglobulin superfamily, member 9 [Source:MGI Symbol;Acc:MGI:2135283]	0.923701	0.0224209	0.479732	3652	6886	4089	2563	10433	6831	5420	9925
ENSMUSG00000035227	Spcs2	signal peptidase complex subunit 2 homolog (S. cerevisiae) [Source:MGI Symbol;Acc:MGI:1913874]	0.449588	0.0222959	0.479732	8040	9353	8102	10895	9800	15242	13243	11411
ENSMUSG00000046707	Csnk2a2	casein kinase 2, alpha prime polypeptide [Source:MGI Symbol;Acc:MGI:88547]	-0.348103	0.0223996	0.479732	15375	13176	14965	14870	10822	10691	15074	9282
ENSMUSG00000013858	Tmem259	transmembrane protein 259 [Source:MGI Symbol;Acc:MGI:2177957]	-0.358794	0.0224468	0.479732	13084	12650	11505	14922	12609	9062	9373	9632
ENSMUSG00000042801	Olfr769	olfactory receptor 769 [Source:MGI Symbol;Acc:MGI:3030603]	-0.732872	0.022342	0.479732	6151	4365	4377	4349	3447	2974	3302	1855
ENSMUSG00000027238	Frmd5	FERM domain containing 5 [Source:MGI Symbol;Acc:MGI:2442557]	-1.52279	0.0224327	0.479732	2076	5185	3759	8327	2107	2253	2106	267
ENSMUSG00000029810	Tmem176b	transmembrane protein 176B [Source:MGI Symbol;Acc:MGI:1916348]	-0.330052	0.0226204	0.482799	15212	13473	12884	14482	12323	9168	13295	9803
ENSMUSG00000032883	Acsl3	acyl-CoA synthetase long-chain family member 3 [Source:MGI Symbol;Acc:MGI:1921455]	0.59538	0.0227019	0.483252	6232	7963	14028	7518	14380	13480	11339	14801
ENSMUSG00000021965	Ska3	spindle and kinetochore associated complex subunit 3 [Source:MGI Symbol;Acc:MGI:3041235]	-1.88579	0.0226912	0.483252	5389	11916	3904	5436	101	933	2334	3842
ENSMUSG00000101678	Gm29609	predicted gene 29609 [Source:MGI Symbol;Acc:MGI:5580315]	1.31289	0.0227425	0.483474	1184	1104	5932	3333	7311	7887	8481	5023
ENSMUSG00000034205	Loxl2	lysyl oxidase-like 2 [Source:MGI Symbol;Acc:MGI:2137913]	0.592582	0.0228247	0.483938	11405	9317	9447	4831	11210	13830	13911	13827
ENSMUSG00000004105	Angptl2	angiopoietin-like 2 [Source:MGI Symbol;Acc:MGI:1347002]	-0.676378	0.022811	0.483938	8946	10298	9000	9900	5855	5006	8921	4086
ENSMUSG00000069565	Dazap1	DAZ associated protein 1 [Source:MGI Symbol;Acc:MGI:1917498]	-0.471759	0.0228803	0.484477	14639	15326	13443	12799	13129	6490	11101	9810
ENSMUSG00000064220	H2ac18	H2A clustered histone 18 [Source:MGI Symbol;Acc:MGI:96097]	1.23915	0.0229867	0.485446	2690	4967	3096	3363	1816	9278	11468	10760
ENSMUSG00000046351	Zfp322a	zinc finger protein 322A [Source:MGI Symbol;Acc:MGI:2442566]	0.915346	0.0229581	0.485446	3869	2971	4577	3691	5662	3611	10712	8509
ENSMUSG00000001225	Slc26a3	solute carrier family 26, member 3 [Source:MGI Symbol;Acc:MGI:107181]	0.844231	0.0231725	0.488499	4051	4608	3618	3576	3567	6688	9913	8293
ENSMUSG00000022552	Sharpin	SHANK-associated RH domain interacting protein [Source:MGI Symbol;Acc:MGI:1913331]	0.324527	0.0231922	0.488499	10212	10238	12531	8731	12105	13773	13984	12372
ENSMUSG00000032582	Rbm6	RNA binding motif protein 6 [Source:MGI Symbol;Acc:MGI:1338037]	0.44011	0.0233187	0.490519	10052	11917	7189	10059	13746	10471	14055	14934
ENSMUSG00000049904	Tmem17	transmembrane protein 17 [Source:MGI Symbol;Acc:MGI:2144205]	1.66424	0.0235261	0.492941	1566	1525	1754	1056	2577	1191	1540	13395
ENSMUSG00000038456	Dennd2a	DENN/MADD domain containing 2A [Source:MGI Symbol;Acc:MGI:2444961]	0.540661	0.0234693	0.492941	10848	7747	11333	6116	10939	15013	14815	11664
ENSMUSG00000037286	Stag1	stromal antigen 1 [Source:MGI Symbol;Acc:MGI:1098658]	0.482184	0.0234997	0.492941	10053	8702	11021	7381	14742	15248	9262	12651
ENSMUSG00000027165	B230118H07Rik	RIKEN cDNA B230118H07 gene [Source:MGI Symbol;Acc:MGI:1915420]	0.557446	0.0236296	0.494462	14556	7699	11527	6128	14719	15459	13387	15169
ENSMUSG00000076609	Igkc	immunoglobulin kappa constant [Source:MGI Symbol;Acc:MGI:96495]	-0.891306	0.023666	0.494579	3480	9291	7768	7972	3174	4929	4344	2924
ENSMUSG00000109449	Olfr1280	olfactory receptor 1280 [Source:MGI Symbol;Acc:MGI:3031114]	-1.11606	0.0237532	0.495755	8598	3044	2985	3355	3228	1926	1826	1316
ENSMUSG00000034898	Filip1	filamin A interacting protein 1 [Source:MGI Symbol;Acc:MGI:1917848]	1.31989	0.0239591	0.496799	1211	8909	1754	8806	13463	12367	12211	13586
ENSMUSG00000027881	Prpf38b	PRP38 pre-mRNA processing factor 38 (yeast) domain containing B [Source:MGI Symbol;Acc:MGI:1914171]	-0.619428	0.0239249	0.496799	9501	7714	13512	14874	9162	7632	6265	6624
ENSMUSG00000030393	Zik1	zinc finger protein interacting with K protein 1 [Source:MGI Symbol;Acc:MGI:108070]	-0.971947	0.0239563	0.496799	2619	4601	3417	1332	1053	1412	1751	1886
ENSMUSG00000032750	Gab3	growth factor receptor bound protein 2-associated protein 3 [Source:MGI Symbol;Acc:MGI:2387324]	-1.63833	0.0239892	0.496799	10384	12211	13955	4032	837	8792	1066	2341
ENSMUSG00000046961	Gpr156	G protein-coupled receptor 156 [Source:MGI Symbol;Acc:MGI:2653880]	-1.75018	0.023989	0.496799	5124	5157	8311	6665	1929	1973	3516	90
ENSMUSG00000118298	Vmn1r60	vomeronasal 1 receptor 60 [Source:MGI Symbol;Acc:MGI:3645244]	-1.85907	0.0239842	0.496799	11749	977	13870	11626	1544	849	6990	1153
ENSMUSG00000021288	Klc1	kinesin light chain 1 [Source:MGI Symbol;Acc:MGI:107978]	-0.228388	0.0241219	0.498903	14310	13020	14873	14664	12309	13405	12474	10353
ENSMUSG00000031293	Rs1	retinoschisis (X-linked, juvenile) 1 (human) [Source:MGI Symbol;Acc:MGI:1336189]	0.963988	0.0242769	0.500173	7115	3861	4131	3856	4064	13920	10194	8813
ENSMUSG00000005514	Por	P450 (cytochrome) oxidoreductase [Source:MGI Symbol;Acc:MGI:97744]	0.388916	0.0242753	0.500173	8308	8334	11115	9792	11076	11690	14850	11551
ENSMUSG00000052942	Glis3	GLIS family zinc finger 3 [Source:MGI Symbol;Acc:MGI:2444289]	-1.11094	0.0242734	0.500173	8142	3203	4418	13473	3123	3164	4537	2712
ENSMUSG00000040950	Mgl2	macrophage galactose N-acetyl-galactosamine specific lectin 2 [Source:MGI Symbol;Acc:MGI:2385729]	2.28767	0.0244616	0.500652	99	191	189	2086	5229	5119	2022	154
ENSMUSG00000028854	Slc9a1	solute carrier family 9 (sodium/hydrogen exchanger), member 1 [Source:MGI Symbol;Acc:MGI:102462]	1.02487	0.0244574	0.500652	4066	3520	8614	2893	7304	13968	11823	5755
ENSMUSG00000038143	Stox2	storkhead box 2 [Source:MGI Symbol;Acc:MGI:1918319]	0.770452	0.0243969	0.500652	8585	3183	7142	5074	8512	10359	10299	11742
ENSMUSG00000014859	E2f4	E2F transcription factor 4 [Source:MGI Symbol;Acc:MGI:103012]	-0.584263	0.0244876	0.500652	13398	13238	9353	11472	9726	9105	4969	7856
ENSMUSG00000115890	MF597746.1		-1.13064	0.0243896	0.500652	9896	5505	12509	2595	2370	4038	3818	3706
ENSMUSG00000074166	AW146154	expressed sequence AW146154 [Source:MGI Symbol;Acc:MGI:2142212]	-1.31507	0.0243372	0.500652	3619	3702	6720	14936	2773	3592	4088	1193
ENSMUSG00000014177	Tvp23b	trans-golgi network vesicle protein 23B [Source:MGI Symbol;Acc:MGI:1914760]	0.547532	0.0245601	0.501103	8107	6675	7659	8379	9029	13813	13918	8286
ENSMUSG00000028479	Gne	glucosamine (UDP-N-acetyl)-2-epimerase/N-acetylmannosamine kinase [Source:MGI Symbol;Acc:MGI:1354951]	-0.189089	0.0245721	0.501103	14770	14826	15286	15082	13073	13201	14885	11439
ENSMUSG00000063160	Numbl	numb-like [Source:MGI Symbol;Acc:MGI:894702]	0.76687	0.024609	0.501218	3929	8536	11914	5357	13533	10623	12398	14044
ENSMUSG00000022957	Itsn1	intersectin 1 (SH3 domain protein 1A) [Source:MGI Symbol;Acc:MGI:1338069]	-0.291859	0.0248115	0.5047	13600	13946	14432	14085	12056	9145	10984	13610
ENSMUSG00000030304	Ergic2	ERGIC and golgi 2 [Source:MGI Symbol;Acc:MGI:1914706]	-0.192161	0.0248451	0.504743	14060	15157	13110	14719	13173	13151	11209	12399
ENSMUSG00000020459	Mtif2	mitochondrial translational initiation factor 2 [Source:MGI Symbol;Acc:MGI:1924034]	0.450674	0.0249239	0.505352	6577	10273	10284	10043	13818	10360	14212	12419
ENSMUSG00000043733	Ptpn11	protein tyrosine phosphatase, non-receptor type 11 [Source:MGI Symbol;Acc:MGI:99511]	-0.570772	0.0249382	0.505352	15074	10987	11590	14806	12505	9686	6428	6698
ENSMUSG00000022568	Scrib	scribbled planar cell polarity [Source:MGI Symbol;Acc:MGI:2145950]	0.423516	0.0250291	0.505564	7854	8779	14358	12445	14887	14278	14971	14120
ENSMUSG00000058392	Rrp1b	ribosomal RNA processing 1 homolog B (S. cerevisiae) [Source:MGI Symbol;Acc:MGI:1919712]	-0.398003	0.0250185	0.505564	15057	10817	12685	11397	9705	8440	11417	8350
ENSMUSG00000109929	Gm45268	predicted gene 45268 [Source:MGI Symbol;Acc:MGI:5791104]	-1.48786	0.0250432	0.505564	1099	1089	4341	8754	1445	1346	1674	984
ENSMUSG00000037224	Zfyve28	zinc finger, FYVE domain containing 28 [Source:MGI Symbol;Acc:MGI:2684992]	0.887791	0.0251202	0.506479	3620	1932	5232	5112	8678	5320	7057	8358
ENSMUSG00000049439	Cyp20a1	cytochrome P450, family 20, subfamily a, polypeptide 1 [Source:MGI Symbol;Acc:MGI:1925201]	1.0091	0.0252136	0.507693	4526	4116	3479	3281	8643	5517	3396	13443
ENSMUSG00000049999	Ppp1r3d	protein phosphatase 1, regulatory subunit 3D [Source:MGI Symbol;Acc:MGI:1917664]	-0.780744	0.0252437	0.507693	13576	6767	8311	6665	5182	6688	5082	3606
ENSMUSG00000028072	Ntrk1	neurotrophic tyrosine kinase, receptor, type 1 [Source:MGI Symbol;Acc:MGI:97383]	-0.656515	0.0253098	0.508385	4181	4493	4417	2998	1841	2916	2834	2616
ENSMUSG00000028033	Kcnq5	potassium voltage-gated channel, subfamily Q, member 5 [Source:MGI Symbol;Acc:MGI:1924937]	2.92318	0.0254501	0.509924	99	104	677	89	3567	98	79	3606
ENSMUSG00000025151	Maged1	melanoma antigen, family D, 1 [Source:MGI Symbol;Acc:MGI:1930187]	-0.32635	0.0254221	0.509924	11855	14042	14032	12435	11633	8386	11511	10233
ENSMUSG00000004383	Large1	LARGE xylosyl- and glucuronyltransferase 1 [Source:MGI Symbol;Acc:MGI:1342270]	-0.937283	0.0255467	0.511221	15222	10843	13399	12708	2602	5222	12845	6576
ENSMUSG00000064006	Olfr190	olfactory receptor 190 [Source:MGI Symbol;Acc:MGI:3030024]	1.49631	0.0256727	0.511926	2824	1529	1210	3011	1856	1866	10567	9900
ENSMUSG00000046721	Rpl14-ps1	ribosomal protein L14, pseudogene 1 [Source:MGI Symbol;Acc:MGI:3710579]	1.3816	0.0257097	0.511926	6471	1891	1299	1953	9372	5923	11947	3019
ENSMUSG00000030223	Ptpro	protein tyrosine phosphatase, receptor type, O [Source:MGI Symbol;Acc:MGI:1097152]	-0.964176	0.025646	0.511926	8377	13466	11794	8246	6945	2281	8351	3891
ENSMUSG00000045409	Trim39	tripartite motif-containing 39 [Source:MGI Symbol;Acc:MGI:1890659]	-1.23134	0.0257015	0.511926	11239	8462	15262	7113	5890	8451	1817	1763
ENSMUSG00000029202	Pds5a	PDS5 cohesin associated factor A [Source:MGI Symbol;Acc:MGI:1918771]	-0.415348	0.0257512	0.512117	15118	12322	14631	13689	7516	13511	11278	9506
ENSMUSG00000017686	Rhot1	ras homolog family member T1 [Source:MGI Symbol;Acc:MGI:1926078]	0.220834	0.0258397	0.512605	11046	11574	12010	11692	11925	13926	13068	15065
ENSMUSG00000040263	Klhdc4	kelch domain containing 4 [Source:MGI Symbol;Acc:MGI:2384569]	-0.918769	0.025819	0.512605	13953	8764	14235	4830	8386	4412	4702	4601
ENSMUSG00000046314	Stxbp6	syntaxin binding protein 6 (amisyn) [Source:MGI Symbol;Acc:MGI:2384963]	0.996401	0.0259301	0.513531	1277	3285	1737	2529	2844	3408	4429	6931
ENSMUSG00000004933	Matk	megakaryocyte-associated tyrosine kinase [Source:MGI Symbol;Acc:MGI:99259]	-1.32069	0.0259505	0.513531	7067	2361	5544	8468	2510	654	2291	3929
ENSMUSG00000026620	Mark1	MAP/microtubule affinity regulating kinase 1 [Source:MGI Symbol;Acc:MGI:2664902]	1.35858	0.0259842	0.513565	4672	1306	1644	1683	3110	2824	6376	11551
ENSMUSG00000039361	Picalm	phosphatidylinositol binding clathrin assembly protein [Source:MGI Symbol;Acc:MGI:2385902]	0.47007	0.0260448	0.514127	9177	14748	8651	7603	14564	14886	13047	13158
ENSMUSG00000024841	Eif1ad	eukaryotic translation initiation factor 1A domain containing [Source:MGI Symbol;Acc:MGI:1917110]	-0.598184	0.0262131	0.516814	7768	11737	12289	6790	5928	6309	6641	6610
ENSMUSG00000027635	Dsn1	DSN1 homolog, MIS12 kinetochore complex component [Source:MGI Symbol;Acc:MGI:1914184]	-0.930669	0.0263039	0.517967	5399	12027	14045	8871	5673	8268	4054	3169
ENSMUSG00000024186	Rgs11	regulator of G-protein signaling 11 [Source:MGI Symbol;Acc:MGI:1354739]	-0.969734	0.0263779	0.51843	13835	10008	14520	7158	5623	10015	2430	5175
ENSMUSG00000081441	Gm6161	predicted gene 6161 [Source:MGI Symbol;Acc:MGI:3644104]	-1.42846	0.0263921	0.51843	1916	2597	8510	5864	1344	832	1079	3762
ENSMUSG00000079495	Nat8f6	N-acetyltransferase 8 (GCN5-related) family member 6 [Source:MGI Symbol;Acc:MGI:3779382]	1.14069	0.0265062	0.520034	1831	2544	10369	5387	11943	12110	11788	8545
ENSMUSG00000109521	Olfr1285	olfactory receptor 1285 [Source:MGI Symbol;Acc:MGI:3031119]	1.61864	0.0266669	0.52018	2542	283	694	560	4153	759	5145	2469
ENSMUSG00000053093	Myh7	myosin, heavy polypeptide 7, cardiac muscle, beta [Source:MGI Symbol;Acc:MGI:2155600]	0.918493	0.0266454	0.52018	6967	2365	3857	3969	10148	9925	5353	7005
ENSMUSG00000003379	Cd79a	CD79A antigen (immunoglobulin-associated alpha) [Source:MGI Symbol;Acc:MGI:101774]	-0.910539	0.0265685	0.52018	1566	3267	1862	2903	915	1864	748	1579
ENSMUSG00000078451	Ppil6	peptidylprolyl isomerase (cyclophilin)-like 6 [Source:MGI Symbol;Acc:MGI:1920325]	-1.1279	0.0266985	0.52018	3771	4114	1222	3988	802	2450	1649	1091
ENSMUSG00000090626	Tex9	testis expressed gene 9 [Source:MGI Symbol;Acc:MGI:1201610]	-1.1816	0.0266738	0.52018	5688	3993	12598	14177	7158	3857	2318	2739
ENSMUSG00000034472	Rasd2	RASD family, member 2 [Source:MGI Symbol;Acc:MGI:1922391]	-1.44524	0.0267083	0.52018	10285	9901	5284	7237	2145	3855	427	5584
ENSMUSG00000092473	Vmn1r180	vomeronasal 1 receptor 180 [Source:MGI Symbol;Acc:MGI:3033485]	1.77426	0.0269589	0.520632	777	6884	1790	1464	12073	14003	1054	10206
ENSMUSG00000025816	Sec61a2	Sec61, alpha subunit 2 (S. cerevisiae) [Source:MGI Symbol;Acc:MGI:1931071]	0.319087	0.0269438	0.520632	8913	10833	10137	10373	14107	12072	10483	13559
ENSMUSG00000084957	Bbip1	BBSome interacting protein 1 [Source:MGI Symbol;Acc:MGI:1913610]	-0.430061	0.0269578	0.520632	14862	15025	13590	14858	14533	11690	7184	9891
ENSMUSG00000028708	Mknk1	MAP kinase-interacting serine/threonine kinase 1 [Source:MGI Symbol;Acc:MGI:894316]	-0.44135	0.026809	0.520632	10498	14751	10531	10586	7288	7950	8781	10127
ENSMUSG00000026341	Actr3	ARP3 actin-related protein 3 [Source:MGI Symbol;Acc:MGI:1921367]	-0.592244	0.026831	0.520632	12926	14674	9344	12612	7545	11899	7754	5673
ENSMUSG00000078607	1810010H24Rik	RIKEN cDNA 1810010H24 gene [Source:MGI Symbol;Acc:MGI:1916316]	-0.678669	0.026863	0.520632	13197	7686	8879	11287	8023	4803	4835	7984
ENSMUSG00000024868	Dkk1	dickkopf WNT signaling pathway inhibitor 1 [Source:MGI Symbol;Acc:MGI:1329040]	-0.732663	0.0267772	0.520632	12522	7027	12393	9918	7291	3959	8578	5363
ENSMUSG00000038299	Wdr36	WD repeat domain 36 [Source:MGI Symbol;Acc:MGI:1917819]	0.425928	0.027072	0.521558	9597	6640	8105	7530	12290	9681	11059	9788
ENSMUSG00000028078	Dclk2	doublecortin-like kinase 2 [Source:MGI Symbol;Acc:MGI:1918012]	-1.21449	0.0270709	0.521558	5223	11761	3703	10200	1443	4038	2225	5604
ENSMUSG00000024502	Jakmip2	janus kinase and microtubule interacting protein 2 [Source:MGI Symbol;Acc:MGI:1923467]	1.76648	0.0271529	0.52249	1210	1122	826	5561	13881	1340	3933	10510
ENSMUSG00000050379	Septin6	septin 6 [Source:MGI Symbol;Acc:MGI:1888939]	1.0343	0.027373	0.523085	6450	5465	2607	1853	8331	7074	11911	6222
ENSMUSG00000021666	Gfm2	G elongation factor, mitochondrial 2 [Source:MGI Symbol;Acc:MGI:2444783]	0.187487	0.0274123	0.523085	13050	14599	12723	11567	14914	15478	13829	14926
ENSMUSG00000040112	Mrps35	mitochondrial ribosomal protein S35 [Source:MGI Symbol;Acc:MGI:2385255]	-0.519324	0.0273888	0.523085	9984	13708	13907	8848	10025	6557	8009	7815
ENSMUSG00000014606	Slc25a11	solute carrier family 25 (mitochondrial carrier oxoglutarate carrier), member 11 [Source:MGI Symbol;Acc:MGI:1915113]	-0.890718	0.0273058	0.523085	12239	7266	10312	13543	3800	10280	3538	5768
ENSMUSG00000091867	Cyp2a22	cytochrome P450, family 2, subfamily a, polypeptide 22 [Source:MGI Symbol;Acc:MGI:3648316]	-0.967223	0.0273698	0.523085	11316	4437	7615	8140	6498	4294	2682	2642
ENSMUSG00000100622	Gm20379	predicted gene, 20379 [Source:MGI Symbol;Acc:MGI:5012564]	-1.01409	0.0273877	0.523085	3558	6767	6720	5074	1929	5105	1937	1981
ENSMUSG00000028427	Aqp7	aquaporin 7 [Source:MGI Symbol;Acc:MGI:1314647]	-1.51524	0.027365	0.523085	10363	10694	14405	10605	10304	3889	788	1135
ENSMUSG00000044857	Lemd2	LEM domain containing 2 [Source:MGI Symbol;Acc:MGI:2385045]	0.850007	0.0276561	0.525237	4942	7464	5080	4601	8096	11643	4976	15097
ENSMUSG00000019857	Asf1a	anti-silencing function 1A histone chaperone [Source:MGI Symbol;Acc:MGI:1913653]	-0.27744	0.0276376	0.525237	13511	14591	12729	12614	12687	9234	10987	11187
ENSMUSG00000079507	H2-Q1	histocompatibility 2, Q region locus 1 [Source:MGI Symbol;Acc:MGI:95928]	-0.358455	0.0276504	0.525237	15139	13074	13233	11272	7927	10750	11048	11395
ENSMUSG00000028104	Polr3gl	polymerase (RNA) III (DNA directed) polypeptide G like [Source:MGI Symbol;Acc:MGI:1917120]	-1.07791	0.0276007	0.525237	12338	5514	4424	13467	2784	7111	3694	3343
ENSMUSG00000038233	Gask1a	golgi associated kinase 1A [Source:MGI Symbol;Acc:MGI:3041196]	-0.652538	0.0278356	0.526833	9692	14330	14551	12323	7740	7449	12337	4852
ENSMUSG00000043822	Adamtsl5	ADAMTS-like 5 [Source:MGI Symbol;Acc:MGI:1913798]	-0.700717	0.0278388	0.526833	10108	10060	8930	13716	8246	4048	5233	8815
ENSMUSG00000045136	Tubb2b	tubulin, beta 2B class IIB [Source:MGI Symbol;Acc:MGI:1920960]	-1.66302	0.0278346	0.526833	7278	542	2280	2393	543	2335	497	570
ENSMUSG00000044948	Cfap43	cilia and flagella associated protein 43 [Source:MGI Symbol;Acc:MGI:1289258]	1.69147	0.028031	0.527977	2815	2560	1644	1056	1542	9900	13548	1091
ENSMUSG00000066148	Prpf4	pre-mRNA processing factor 4 [Source:MGI Symbol;Acc:MGI:1917302]	0.588253	0.0279987	0.527977	6148	6488	6600	5439	12370	6671	7802	10254
ENSMUSG00000045288	Ush1g	USH1 protein network component sans [Source:MGI Symbol;Acc:MGI:2450757]	0.561857	0.0279508	0.527977	9903	8342	5153	8240	13379	13520	9913	9891
ENSMUSG00000026691	Fmo3	flavin containing monooxygenase 3 [Source:MGI Symbol;Acc:MGI:1100496]	-1.26255	0.0279798	0.527977	9805	2732	1596	5622	2487	1476	2604	1667
ENSMUSG00000029438	Bcl7a	B cell CLL/lymphoma 7A [Source:MGI Symbol;Acc:MGI:1924295]	-1.01036	0.0283811	0.533318	15446	14996	13133	14398	3166	2810	14881	7922
ENSMUSG00000031385	Plxnb3	plexin B3 [Source:MGI Symbol;Acc:MGI:2154240]	-1.65827	0.028379	0.533318	3558	5157	5145	2004	2249	98	1937	742
ENSMUSG00000027375	Mal	myelin and lymphocyte protein, T cell differentiation protein [Source:MGI Symbol;Acc:MGI:892970]	-1.56467	0.0284358	0.533721	1566	1183	2580	11615	1841	1321	1751	815
ENSMUSG00000068220	Lgals1	lectin, galactose binding, soluble 1 [Source:MGI Symbol;Acc:MGI:96777]	-1.7572	0.028567	0.535556	1926	1798	14073	13651	5379	1712	1021	1191
ENSMUSG00000021366	Hivep1	human immunodeficiency virus type I enhancer binding protein 1 [Source:MGI Symbol;Acc:MGI:96100]	0.7376	0.0286017	0.53558	4941	6572	9207	4788	11961	10456	6440	13675
ENSMUSG00000035133	Arhgap5	Rho GTPase activating protein 5 [Source:MGI Symbol;Acc:MGI:1332637]	0.338002	0.0286392	0.535657	8382	13444	10868	13184	15024	13245	14676	15045
ENSMUSG00000040459	Arglu1	arginine and glutamate rich 1 [Source:MGI Symbol;Acc:MGI:2442985]	-0.204086	0.0287261	0.536656	13261	13432	15597	14627	12594	13050	12833	10932
ENSMUSG00000042961	Egflam	EGF-like, fibronectin type III and laminin G domains [Source:MGI Symbol;Acc:MGI:2146149]	1.51354	0.02886	0.537467	967	1129	2573	7346	14294	4178	10490	5342
ENSMUSG00000103592	Gm38364	predicted gene, 38364 [Source:MGI Symbol;Acc:MGI:5611592]	1.22488	0.028898	0.537467	1970	8334	1956	2004	6674	11690	8238	6738
ENSMUSG00000074582	Arfgef2	ADP-ribosylation factor guanine nucleotide-exchange factor 2 (brefeldin A-inhibited) [Source:MGI Symbol;Acc:MGI:2139354]	1.09719	0.0289406	0.537467	2768	1899	2794	1967	2248	10092	3769	4061
ENSMUSG00000015396	Cd83	CD83 antigen [Source:MGI Symbol;Acc:MGI:1328316]	1.06286	0.0290713	0.537467	2720	10063	2897	2699	10012	10059	10031	8293
ENSMUSG00000003779	Kif20a	kinesin family member 20A [Source:MGI Symbol;Acc:MGI:1201682]	1.02722	0.0290679	0.537467	1571	4240	3245	6799	8579	9959	8459	5317
ENSMUSG00000019951	Uhrf1bp1l	UHRF1 (ICBP90) binding protein 1-like [Source:MGI Symbol;Acc:MGI:2442888]	-0.627366	0.0290625	0.537467	11244	14120	14455	6531	8010	7357	6155	8483
ENSMUSG00000024120	Lrpprc	leucine-rich PPR-motif containing [Source:MGI Symbol;Acc:MGI:1919666]	-0.632264	0.0290329	0.537467	10587	9935	9004	13908	10289	6760	5800	5173
ENSMUSG00000049350	Zg16	zymogen granule protein 16 [Source:MGI Symbol;Acc:MGI:1916286]	-0.670585	0.029005	0.537467	6602	4382	4325	6488	3266	4298	3418	2712
ENSMUSG00000070875	Olfr1100	olfactory receptor 1100 [Source:MGI Symbol;Acc:MGI:3030934]	-1.7051	0.0289801	0.537467	12298	5537	1351	8248	1207	806	905	5496
ENSMUSG00000030064	Frmd4b	FERM domain containing 4B [Source:MGI Symbol;Acc:MGI:2141794]	-0.442156	0.029123	0.537802	14835	10513	13050	12510	12237	9585	7625	8023
ENSMUSG00000049871	Nlrc3	NLR family, CARD domain containing 3 [Source:MGI Symbol;Acc:MGI:2444070]	1.058	0.0291927	0.53847	2918	1544	4005	1382	6787	5482	5614	2623
ENSMUSG00000030972	Acsm5	acyl-CoA synthetase medium-chain family member 5 [Source:MGI Symbol;Acc:MGI:2444086]	-0.257126	0.0293569	0.539636	13445	14834	15384	15260	11688	15194	11580	10842
ENSMUSG00000022948	Setd4	SET domain containing 4 [Source:MGI Symbol;Acc:MGI:2136890]	-0.311454	0.0293184	0.539636	14581	14140	14524	14225	8908	13043	10556	13804
ENSMUSG00000025521	Tmem192	transmembrane protein 192 [Source:MGI Symbol;Acc:MGI:1920317]	-0.807611	0.0293455	0.539636	12126	9979	11981	13582	5513	12425	3755	5541
ENSMUSG00000006289	Osgep	O-sialoglycoprotein endopeptidase [Source:MGI Symbol;Acc:MGI:1913496]	0.42913	0.0294839	0.539948	6088	9224	8888	8985	11820	11614	11497	9750
ENSMUSG00000018363	Smurf2	SMAD specific E3 ubiquitin protein ligase 2 [Source:MGI Symbol;Acc:MGI:1913563]	-0.527848	0.0294888	0.539948	13531	14186	13432	12426	9084	8628	13584	5863
ENSMUSG00000064294	Aox3	aldehyde oxidase 3 [Source:MGI Symbol;Acc:MGI:1918974]	-0.597168	0.0294875	0.539948	15155	10035	11038	10124	9902	4877	8387	7475
ENSMUSG00000033157	Abhd10	abhydrolase domain containing 10 [Source:MGI Symbol;Acc:MGI:2442422]	-0.633562	0.0295744	0.539948	7046	5842	5813	6883	5182	4413	4158	2738
ENSMUSG00000029312	Klhl8	kelch-like 8 [Source:MGI Symbol;Acc:MGI:2179430]	-0.757493	0.029576	0.539948	8988	7483	8172	7868	5051	3361	7564	3255
ENSMUSG00000019122	Ccl9	chemokine (C-C motif) ligand 9 [Source:MGI Symbol;Acc:MGI:104533]	-1.6434	0.0295138	0.539948	1508	1482	15257	3165	1623	1253	1287	2691
ENSMUSG00000078570	1110065P20Rik	RIKEN cDNA 1110065P20 gene [Source:MGI Symbol;Acc:MGI:1916170]	0.518063	0.0298103	0.543003	5694	7748	10307	11230	13345	13300	10846	12600
ENSMUSG00000020964	Sel1l	sel-1 suppressor of lin-12-like (C. elegans) [Source:MGI Symbol;Acc:MGI:1329016]	0.347125	0.0298111	0.543003	8513	12878	9654	11808	13959	15303	12967	12281
ENSMUSG00000060538	Tmem219	transmembrane protein 219 [Source:MGI Symbol;Acc:MGI:1915992]	0.393656	0.0299388	0.543475	13869	9033	10124	8081	14051	12763	14251	12938
ENSMUSG00000033594	Spata2l	spermatogenesis associated 2-like [Source:MGI Symbol;Acc:MGI:1926029]	-0.377899	0.0299219	0.543475	11358	11304	14605	13175	10716	10897	9661	7544
ENSMUSG00000110561	Gm45888	predicted gene 45888 [Source:MGI Symbol;Acc:MGI:5805003]	-1.40332	0.0298792	0.543475	10223	3796	10714	6868	4053	427	3667	3800
ENSMUSG00000041872	Il17f	interleukin 17F [Source:MGI Symbol;Acc:MGI:2676631]	1.81099	0.0300206	0.544236	561	4083	460	395	2246	10610	3855	2584
ENSMUSG00000048096	Lmod1	leiomodin 1 (smooth muscle) [Source:MGI Symbol;Acc:MGI:2135671]	-1.07473	0.0300486	0.544236	13576	9901	13647	9881	1929	5105	11676	3606
ENSMUSG00000033082	Clec1a	C-type lectin domain family 1, member a [Source:MGI Symbol;Acc:MGI:2444151]	0.888684	0.0302251	0.544357	6425	3015	7530	4213	5792	7820	11805	13803
ENSMUSG00000036733	Rbm42	RNA binding motif protein 42 [Source:MGI Symbol;Acc:MGI:1915285]	0.615282	0.0302118	0.544357	8424	6287	6516	7181	14255	7256	8600	13406
ENSMUSG00000031922	Cep57	centrosomal protein 57 [Source:MGI Symbol;Acc:MGI:1915551]	-0.440186	0.0301879	0.544357	15366	12631	13408	13029	6860	8935	11918	12407
ENSMUSG00000031295	Phka2	phosphorylase kinase alpha 2 [Source:MGI Symbol;Acc:MGI:97577]	-0.485899	0.0300909	0.544357	13947	14878	15228	13328	10110	8544	15309	7010
ENSMUSG00000060090	Rp2	retinitis pigmentosa 2 homolog [Source:MGI Symbol;Acc:MGI:1277953]	-1.14485	0.0301298	0.544357	2966	12394	8763	2874	2739	3319	3240	2911
ENSMUSG00000028243	Ubxn2b	UBX domain protein 2B [Source:MGI Symbol;Acc:MGI:1915303]	-0.374703	0.030291	0.544931	1432	1244	1331	1554	1152	1181	1014	942
ENSMUSG00000081423	Gm12882	predicted gene 12882 [Source:MGI Symbol;Acc:MGI:3651897]	-2.2322	0.0305224	0.54848	3769	4009	13685	2368	4117	422	493	40
ENSMUSG00000035834	Polr3g	polymerase (RNA) III (DNA directed) polypeptide G [Source:MGI Symbol;Acc:MGI:1914736]	-1.0834	0.0306422	0.550016	5595	11960	3901	2773	2520	3299	3437	2178
ENSMUSG00000063623	C230062I16Rik	RIKEN cDNA C230062I16 gene [Source:MGI Symbol;Acc:MGI:2442417]	-1.09146	0.0307523	0.551374	13814	8777	4132	14171	2881	3228	4181	8901
ENSMUSG00000033220	Rac2	Rac family small GTPase 2 [Source:MGI Symbol;Acc:MGI:97846]	1.20938	0.0309211	0.552546	9488	1402	2329	5742	13249	12287	11625	6684
ENSMUSG00000032320	Rcn2	reticulocalbin 2 [Source:MGI Symbol;Acc:MGI:1349765]	0.586497	0.0308697	0.552546	1560	1028	1162	1575	1495	2388	2236	1877
ENSMUSG00000090210	Itga10	integrin, alpha 10 [Source:MGI Symbol;Acc:MGI:2153482]	-0.626339	0.0309119	0.552546	6083	14056	11520	12270	7043	6354	8185	6876
ENSMUSG00000044664	Prss42	protease, serine 42 [Source:MGI Symbol;Acc:MGI:2665280]	1.42298	0.0310308	0.552659	448	109	557	2012	1999	2282	2012	2089
ENSMUSG00000059149	Mfsd4a	major facilitator superfamily domain containing 4A [Source:MGI Symbol;Acc:MGI:2442786]	0.309329	0.0309805	0.552659	11229	9947	11474	9306	11582	15336	11676	13395
ENSMUSG00000079450	Cldn34c1	claudin 34C1 [Source:MGI Symbol;Acc:MGI:1920311]	-0.747821	0.0310194	0.552659	8657	6767	9955	11615	6979	6893	5082	3076
ENSMUSG00000025047	Pdcd11	programmed cell death 11 [Source:MGI Symbol;Acc:MGI:1341788]	1.10053	0.0311306	0.55382	1890	6544	3240	14537	13064	13492	14903	14746
ENSMUSG00000075044	Slc22a29	solute carrier family 22. member 29 [Source:MGI Symbol;Acc:MGI:3605624]	-1.48943	0.0312843	0.555938	1064	14066	12449	13482	3848	3962	1315	5499
ENSMUSG00000061143	Maml3	mastermind like transcriptional coactivator 3 [Source:MGI Symbol;Acc:MGI:2389461]	0.442878	0.0313577	0.556252	7014	10440	12812	9535	10932	15475	13357	14338
ENSMUSG00000044847	Lsm11	U7 snRNP-specific Sm-like protein LSM11 [Source:MGI Symbol;Acc:MGI:1919540]	-1.6998	0.0313714	0.556252	14832	11527	5212	12642	10657	1039	984	930
ENSMUSG00000018651	Tada2a	transcriptional adaptor 2A [Source:MGI Symbol;Acc:MGI:2144471]	0.671293	0.031444	0.556482	7258	5594	6720	10342	10198	7287	15293	14860
ENSMUSG00000090919	Pabpc4l	poly(A) binding protein, cytoplasmic 4-like [Source:MGI Symbol;Acc:MGI:3643087]	-1.43109	0.0314538	0.556482	12595	10557	8847	12480	851	7146	1048	7450
ENSMUSG00000069862	Rps12-ps9	ribosomal protein S12, pseudogene 9 [Source:MGI Symbol;Acc:MGI:3704324]	1.8354	0.0316796	0.558198	697	720	4154	754	13776	4072	3934	790
ENSMUSG00000029913	Prdm5	PR domain containing 5 [Source:MGI Symbol;Acc:MGI:1918029]	1.13139	0.0316531	0.558198	2436	10449	2419	3632	8810	14200	11735	6738
ENSMUSG00000051235	Gen1	GEN1, Holliday junction 5' flap endonuclease [Source:MGI Symbol;Acc:MGI:2443149]	0.684564	0.0316901	0.558198	5344	7493	6720	4586	8711	6370	13831	9891
ENSMUSG00000003423	Pih1d1	PIH1 domain containing 1 [Source:MGI Symbol;Acc:MGI:1916095]	0.652426	0.0315978	0.558198	5915	8379	4959	10117	9989	14225	8441	13509
ENSMUSG00000045128	Rpl18a	ribosomal protein L18A [Source:MGI Symbol;Acc:MGI:1924058]	0.450716	0.0317445	0.558542	11287	7933	15398	8186	12844	15398	15239	15020
ENSMUSG00000024521	Pmaip1	phorbol-12-myristate-13-acetate-induced protein 1 [Source:MGI Symbol;Acc:MGI:1930146]	-1.63088	0.0317857	0.558654	9896	1784	8893	1196	1096	1203	917	3813
ENSMUSG00000033557	Fam20b	family with sequence similarity 20, member B [Source:MGI Symbol;Acc:MGI:2443990]	0.714086	0.0319254	0.559671	5844	5885	6426	4242	11984	6449	6283	12025
ENSMUSG00000026792	Lrsam1	leucine rich repeat and sterile alpha motif containing 1 [Source:MGI Symbol;Acc:MGI:2684789]	-1.16514	0.0319483	0.559671	7495	13562	2359	15138	3567	2888	5082	5655
ENSMUSG00000057729	Prtn3	proteinase 3 [Source:MGI Symbol;Acc:MGI:893580]	-1.37055	0.0319256	0.559671	6837	6688	3107	12739	5766	3027	1751	815
ENSMUSG00000107584	Gm18716	predicted gene, 18716 [Source:MGI Symbol;Acc:MGI:5010901]	1.69938	0.0320654	0.56111	1915	5585	965	1474	13717	14496	2580	1485
ENSMUSG00000004317	Clcn5	chloride channel, voltage-sensitive 5 [Source:MGI Symbol;Acc:MGI:99486]	1.14868	0.0321081	0.561244	4136	5472	1745	4003	11796	12373	2779	7098
ENSMUSG00000036882	Arhgap33	Rho GTPase activating protein 33 [Source:MGI Symbol;Acc:MGI:2673998]	1.00989	0.0323213	0.564098	7060	5862	5662	2272	4111	11860	14477	11551
ENSMUSG00000019971	Cep290	centrosomal protein 290 [Source:MGI Symbol;Acc:MGI:2384917]	-0.662281	0.0323418	0.564098	8924	8975	6673	13774	5775	6254	7646	4555
ENSMUSG00000096472	Cdkn2d	cyclin dependent kinase inhibitor 2D [Source:MGI Symbol;Acc:MGI:105387]	-0.615835	0.0324464	0.564711	8265	11509	6538	10174	7556	6368	5030	4855
ENSMUSG00000013483	Card14	caspase recruitment domain family, member 14 [Source:MGI Symbol;Acc:MGI:2386258]	-1.23663	0.0324474	0.564711	13973	14265	2400	4146	2521	4136	3924	4180
ENSMUSG00000037406	Htra4	HtrA serine peptidase 4 [Source:MGI Symbol;Acc:MGI:3036260]	1.4553	0.0325658	0.565445	1046	1183	1070	1056	822	1802	1025	8293
ENSMUSG00000005802	Slc30a4	solute carrier family 30 (zinc transporter), member 4 [Source:MGI Symbol;Acc:MGI:1345282]	1.28456	0.0327251	0.565445	2801	2622	2864	1865	1811	11710	2605	8605
ENSMUSG00000111214	Slc30a4	solute carrier family 30 (zinc transporter), member 4 [Source:MGI Symbol;Acc:MGI:1345282]	1.28456	0.0327251	0.565445	2801	2622	2864	1865	1811	11710	2605	8605
ENSMUSG00000020988	L2hgdh	L-2-hydroxyglutarate dehydrogenase [Source:MGI Symbol;Acc:MGI:2384968]	1.18068	0.0326927	0.565445	2573	3644	2740	1889	12260	2789	6831	2706
ENSMUSG00000022841	Ap2m1	adaptor-related protein complex 2, mu 1 subunit [Source:MGI Symbol;Acc:MGI:1298405]	0.796227	0.0327402	0.565445	4905	4446	6550	4661	5883	5724	10074	14026
ENSMUSG00000096856	Gm10778	predicted gene 10778 [Source:MGI Symbol;Acc:MGI:3809656]	0.446743	0.0327718	0.565445	10769	8117	7686	6327	10314	11975	11752	10799
ENSMUSG00000035505	Cox18	cytochrome c oxidase assembly protein 18 [Source:MGI Symbol;Acc:MGI:2448532]	0.381482	0.0326	0.565445	7990	11473	9618	9022	10665	11861	15031	12079
ENSMUSG00000036285	Noa1	nitric oxide associated 1 [Source:MGI Symbol;Acc:MGI:1914306]	-0.916052	0.0327603	0.565445	8535	8498	14580	9930	2830	9931	5485	3770
ENSMUSG00000023913	Pla2g7	phospholipase A2, group VII (platelet-activating factor acetylhydrolase, plasma) [Source:MGI Symbol;Acc:MGI:1351327]	1.42367	0.0328319	0.565621	7872	1024	1002	6296	7918	14735	13242	7548
ENSMUSG00000035173	Ccdc186	coiled-coil domain containing 186 [Source:MGI Symbol;Acc:MGI:2445022]	0.636335	0.0328525	0.565621	4850	4263	5139	5417	8756	4628	8389	8800
ENSMUSG00000025245	Lztfl1	leucine zipper transcription factor-like 1 [Source:MGI Symbol;Acc:MGI:1934860]	0.752365	0.0329593	0.566851	6108	4514	5183	10009	6674	10560	14455	11796
ENSMUSG00000000295	Hddc2	HD domain containing 2 [Source:MGI Symbol;Acc:MGI:1916942]	0.70258	0.0330648	0.567447	5410	4244	3015	3397	8712	6802	5134	5498
ENSMUSG00000005148	Klf5	Kruppel-like factor 5 [Source:MGI Symbol;Acc:MGI:1338056]	-0.657572	0.0330295	0.567447	8309	9901	5145	6665	5182	3592	5082	5175
ENSMUSG00000031775	Pllp	plasma membrane proteolipid [Source:MGI Symbol;Acc:MGI:1915051]	-0.428347	0.0331536	0.568363	11130	11344	11250	11541	6050	8057	9688	9842
ENSMUSG00000064061	Dzip3	DAZ interacting protein 3, zinc finger [Source:MGI Symbol;Acc:MGI:1917433]	-0.856781	0.0332101	0.568724	12202	11971	12347	9932	11850	4935	5938	2927
ENSMUSG00000021500	Ddx46	DEAD (Asp-Glu-Ala-Asp) box polypeptide 46 [Source:MGI Symbol;Acc:MGI:1920895]	1.14199	0.0335115	0.571025	2671	3987	2896	2382	3916	5336	2901	14188
ENSMUSG00000021890	Eaf1	ELL associated factor 1 [Source:MGI Symbol;Acc:MGI:1921677]	0.884722	0.0335251	0.571025	8748	2477	5386	10337	15032	11829	14100	8796
ENSMUSG00000114933	Gm48040	predicted gene, 48040 [Source:MGI Symbol;Acc:MGI:6097357]	0.766399	0.0335182	0.571025	6820	5443	3781	5372	8876	8629	13668	5256
ENSMUSG00000054000	Tusc1	tumor suppressor candidate 1 [Source:MGI Symbol;Acc:MGI:2684283]	0.673104	0.0333983	0.571025	4759	4196	5989	5707	5865	6226	11032	9805
ENSMUSG00000031921	Terf2	telomeric repeat binding factor 2 [Source:MGI Symbol;Acc:MGI:1195972]	0.442396	0.0335582	0.571025	9080	14380	7600	9853	11380	15249	14188	14778
ENSMUSG00000038205	Prkab2	protein kinase, AMP-activated, beta 2 non-catalytic subunit [Source:MGI Symbol;Acc:MGI:1336185]	-0.406066	0.0335244	0.571025	9647	12568	11953	12322	7804	11022	7538	8721
ENSMUSG00000045962	Wnk1	WNK lysine deficient protein kinase 1 [Source:MGI Symbol;Acc:MGI:2442092]	-0.265741	0.0335959	0.57106	13072	13762	15489	13268	11090	9689	13476	11984
ENSMUSG00000040158	Tax1bp3	Tax1 (human T cell leukemia virus type I) binding protein 3 [Source:MGI Symbol;Acc:MGI:1923531]	1.11065	0.0336528	0.571419	3265	4350	4401	3470	12106	3578	3500	14257
ENSMUSG00000044352	Sowaha	sosondowah ankyrin repeat domain family member A [Source:MGI Symbol;Acc:MGI:2687280]	1.1845	0.0338041	0.572668	6701	2666	9955	1177	11550	11690	9956	13395
ENSMUSG00000063011	Msln	mesothelin [Source:MGI Symbol;Acc:MGI:1888992]	1.13515	0.0338334	0.572668	3307	4005	1237	5396	14011	5397	5562	5659
ENSMUSG00000028392	Bspry	B-box and SPRY domain containing [Source:MGI Symbol;Acc:MGI:2177191]	-2.02123	0.0337868	0.572668	8308	1932	5145	5074	101	98	2374	2467
ENSMUSG00000036257	Pnpla8	patatin-like phospholipase domain containing 8 [Source:MGI Symbol;Acc:MGI:1914702]	0.386051	0.033969	0.573957	9333	8904	11282	9166	14283	13591	13433	9247
ENSMUSG00000041078	Grid1	glutamate receptor, ionotropic, delta 1 [Source:MGI Symbol;Acc:MGI:95812]	-1.42047	0.0339813	0.573957	14091	1649	2508	3206	2456	1775	2388	1396
ENSMUSG00000056673	Kdm5d	lysine (K)-specific demethylase 5D [Source:MGI Symbol;Acc:MGI:99780]	0.813468	0.034054	0.574581	10112	10472	4277	3436	12125	10732	12016	14857
ENSMUSG00000020064	Herc4	hect domain and RLD 4 [Source:MGI Symbol;Acc:MGI:1914595]	-0.366342	0.034295	0.578039	14889	13311	14001	14592	9694	10534	8716	15113
ENSMUSG00000003731	Kpna6	karyopherin (importin) alpha 6 [Source:MGI Symbol;Acc:MGI:1100836]	-0.698302	0.0343681	0.578662	7319	10645	8755	13510	8365	4029	5192	7207
ENSMUSG00000035929	H2-Q4	histocompatibility 2, Q region locus 4 [Source:MGI Symbol;Acc:MGI:95933]	-0.758294	0.0346661	0.583067	15403	12933	6419	12556	5929	6113	4885	11043
ENSMUSG00000112972	Gm48417	predicted gene, 48417 [Source:MGI Symbol;Acc:MGI:6097910]	1.53739	0.0348896	0.585934	1252	1256	4479	1450	9079	1276	2725	11410
ENSMUSG00000061474	Mrps36	mitochondrial ribosomal protein S36 [Source:MGI Symbol;Acc:MGI:1913378]	0.760018	0.0349315	0.585934	7285	3880	5462	8878	13443	11840	11860	6050
ENSMUSG00000037405	Icam1	intercellular adhesion molecule 1 [Source:MGI Symbol;Acc:MGI:96392]	-0.794848	0.0349828	0.585934	7525	11386	11693	9139	6067	8035	2587	6219
ENSMUSG00000100078	Gm6170	predicted gene 6170 [Source:MGI Symbol;Acc:MGI:3643368]	-1.33454	0.0349524	0.585934	6736	6810	5208	9908	3623	2061	463	5218
ENSMUSG00000117219	Gm49911	predicted gene, 49911 [Source:MGI Symbol;Acc:MGI:6270612]	-1.31216	0.0350341	0.586181	1882	2560	2795	11615	2667	1864	1836	1225
ENSMUSG00000028553	Angptl3	angiopoietin-like 3 [Source:MGI Symbol;Acc:MGI:1353627]	0.927064	0.0352279	0.586364	6434	8710	6286	3114	13984	4402	14325	13957
ENSMUSG00000047417	Rexo1	REX1, RNA exonuclease 1 [Source:MGI Symbol;Acc:MGI:1914182]	-0.51674	0.0351862	0.586364	9544	10856	15573	11225	7618	9636	9735	6000
ENSMUSG00000019564	Arid3a	AT rich interactive domain 3A (BRIGHT-like) [Source:MGI Symbol;Acc:MGI:1328360]	-0.629856	0.0352031	0.586364	6247	5820	7008	5159	3176	2926	5041	4518
ENSMUSG00000049517	Rps23	ribosomal protein S23 [Source:MGI Symbol;Acc:MGI:1913725]	-0.711345	0.0352082	0.586364	7976	4997	6013	4567	3503	2917	2934	5031
ENSMUSG00000037169	Mycn	v-myc avian myelocytomatosis viral related oncogene, neuroblastoma derived [Source:MGI Symbol;Acc:MGI:97357]	-1.4527	0.0352028	0.586364	4492	13466	5604	1530	1305	1565	4827	1470
ENSMUSG00000030869	Ndufab1	NADH:ubiquinone oxidoreductase subunit AB1 [Source:MGI Symbol;Acc:MGI:1917566]	0.313222	0.0353153	0.587208	11487	12790	13820	8542	15081	13251	14658	14958
ENSMUSG00000035958	Tdp2	tyrosyl-DNA phosphodiesterase 2 [Source:MGI Symbol;Acc:MGI:1860486]	0.679693	0.0353545	0.58725	6132	8514	4522	13647	11927	14713	13847	12076
ENSMUSG00000031662	Snx20	sorting nexin 20 [Source:MGI Symbol;Acc:MGI:1918857]	1.17407	0.0355516	0.588694	5124	4540	2603	2799	13379	2780	4442	13395
ENSMUSG00000024451	Arap3	ArfGAP with RhoGAP domain, ankyrin repeat and PH domain 3 [Source:MGI Symbol;Acc:MGI:2147274]	-0.454034	0.0354842	0.588694	11837	12972	12553	14134	8195	9998	6653	12746
ENSMUSG00000114470	Gm49395	predicted gene, 49395 [Source:MGI Symbol;Acc:MGI:6121627]	-0.628982	0.035535	0.588694	10632	7312	14492	14150	8513	8763	4942	7906
ENSMUSG00000020319	Wdpcp	WD repeat containing planar cell polarity effector [Source:MGI Symbol;Acc:MGI:2144467]	0.916279	0.0356463	0.588788	4459	4805	4722	4540	13489	12304	4921	4249
ENSMUSG00000035875	AI182371	expressed sequence AI182371 [Source:MGI Symbol;Acc:MGI:2138853]	-0.322116	0.0356674	0.588788	15359	14895	14764	14476	9603	12813	15428	9745
ENSMUSG00000000530	Acvrl1	activin A receptor, type II-like 1 [Source:MGI Symbol;Acc:MGI:1338946]	-0.517756	0.0356142	0.588788	13689	11782	13892	7758	8924	9587	7921	6480
ENSMUSG00000030584	Dpf1	D4, zinc and double PHD fingers family 1 [Source:MGI Symbol;Acc:MGI:1352748]	-1.10006	0.0357087	0.588863	5124	5371	2041	5074	1929	1973	3516	797
ENSMUSG00000031647	Mfap3l	microfibrillar-associated protein 3-like [Source:MGI Symbol;Acc:MGI:1918556]	1.03466	0.0358489	0.589101	1591	5688	3928	2634	11940	5429	5368	5618
ENSMUSG00000042520	Ubap2l	ubiquitin-associated protein 2-like [Source:MGI Symbol;Acc:MGI:1921633]	0.533312	0.0358707	0.589101	6442	15219	7509	10345	12184	14902	14951	15151
ENSMUSG00000040842	Szrd1	SUZ RNA binding domain containing 1 [Source:MGI Symbol;Acc:MGI:1098672]	0.458518	0.0358648	0.589101	13087	6646	8693	12755	15030	15317	13172	13069
ENSMUSG00000041459	Tardbp	TAR DNA binding protein [Source:MGI Symbol;Acc:MGI:2387629]	0.232666	0.0358354	0.589101	11601	11046	12009	9703	13845	13741	12187	12349
ENSMUSG00000032050	Rdx	radixin [Source:MGI Symbol;Acc:MGI:97887]	-0.847971	0.0359069	0.589101	11155	5128	6244	13161	6116	5997	3236	4478
ENSMUSG00000031885	Cbfb	core binding factor beta [Source:MGI Symbol;Acc:MGI:99851]	0.568838	0.0359656	0.58946	4809	11132	9707	12620	11391	15180	15288	14905
ENSMUSG00000050232	Cxcr3	chemokine (C-X-C motif) receptor 3 [Source:MGI Symbol;Acc:MGI:1277207]	1.17372	0.0360779	0.589493	3558	5157	922	6665	9865	13520	6653	6738
ENSMUSG00000048388	Fam171b	family with sequence similarity 171, member B [Source:MGI Symbol;Acc:MGI:2444579]	0.69114	0.0360586	0.589493	3372	3164	3197	3304	4303	7490	5829	3427
ENSMUSG00000017491	Rarb	retinoic acid receptor, beta [Source:MGI Symbol;Acc:MGI:97857]	0.531406	0.0360156	0.589493	8015	5353	8942	8963	10436	8714	11906	14144
ENSMUSG00000021537	Cetn3	centrin 3 [Source:MGI Symbol;Acc:MGI:1097706]	0.548348	0.0361906	0.589688	8196	7320	8544	6932	13725	13974	6967	10657
ENSMUSG00000029580	Actb	actin, beta [Source:MGI Symbol;Acc:MGI:87904]	-0.294107	0.036237	0.589688	11589	11828	13142	12925	9763	12136	9296	9163
ENSMUSG00000063145	Bbs5	Bardet-Biedl syndrome 5 (human) [Source:MGI Symbol;Acc:MGI:1919819]	-0.434541	0.0361675	0.589688	9407	13483	14055	12107	7361	8064	11119	9751
ENSMUSG00000025377	Tepsin	TEPSIN, adaptor related protein complex 4 accessory protein [Source:MGI Symbol;Acc:MGI:1926027]	-0.818177	0.0362016	0.589688	13773	8782	12029	10474	10265	5374	2800	7116
ENSMUSG00000082457	Gm13776	predicted gene 13776 [Source:MGI Symbol;Acc:MGI:3650154]	-1.74888	0.0362976	0.590075	5124	11701	1956	6665	101	1973	3516	1981
ENSMUSG00000035849	Krt222	keratin 222 [Source:MGI Symbol;Acc:MGI:2442728]	1.44753	0.036462	0.591548	2582	2271	2541	218	5764	2158	7017	5822
ENSMUSG00000046280	She	src homology 2 domain-containing transforming protein E [Source:MGI Symbol;Acc:MGI:1099462]	-1.46475	0.036457	0.591548	11279	9108	15313	9285	869	5341	838	9250
ENSMUSG00000073980	Gm9574	predicted gene 9574 [Source:MGI Symbol;Acc:MGI:3809525]	-0.851875	0.0365456	0.592305	6715	5167	9971	6669	1955	5125	5091	3632
ENSMUSG00000003534	Ddr1	discoidin domain receptor family, member 1 [Source:MGI Symbol;Acc:MGI:99216]	0.962399	0.0366972	0.593226	9534	7101	3337	2903	14039	14314	5933	10287
ENSMUSG00000109061	Gm49320	predicted gene, 49320 [Source:MGI Symbol;Acc:MGI:6121499]	-0.513864	0.0366494	0.593226	7444	6708	7521	9426	6362	6060	4929	4429
ENSMUSG00000028343	Erp44	endoplasmic reticulum protein 44 [Source:MGI Symbol;Acc:MGI:1923549]	-0.678597	0.0367135	0.593226	4788	4419	5926	7917	4306	2919	4187	2989
ENSMUSG00000047655	Vmn1r74	vomeronasal 1 receptor 74 [Source:MGI Symbol;Acc:MGI:2159644]	-0.528682	0.0368431	0.594722	9766	6521	7613	7748	6602	5872	4945	4519
ENSMUSG00000056812	St8sia3	ST8 alpha-N-acetyl-neuraminide alpha-2,8-sialyltransferase 3 [Source:MGI Symbol;Acc:MGI:106019]	1.29052	0.0368915	0.594903	1090	3016	3229	6232	9919	6854	13795	2619
ENSMUSG00000027864	Ptgfrn	prostaglandin F2 receptor negative regulator [Source:MGI Symbol;Acc:MGI:1277114]	1.57417	0.0369291	0.594911	982	921	1052	2188	10950	2195	963	1206
ENSMUSG00000106965	Gm18290	predicted gene, 18290 [Source:MGI Symbol;Acc:MGI:5010475]	1.18618	0.0370315	0.595962	1299	1417	2580	1332	3174	1864	1751	8293
ENSMUSG00000110099	Gm45344	predicted gene 45344 [Source:MGI Symbol;Acc:MGI:5791180]	0.648311	0.0372222	0.597831	2619	1743	1754	1904	4402	2824	2531	2813
ENSMUSG00000049670	Morn4	MORN repeat containing 4 [Source:MGI Symbol;Acc:MGI:2449568]	-0.762422	0.0372012	0.597831	8308	13466	5145	11615	4104	6792	5082	6738
ENSMUSG00000025008	Tctn3	tectonic family member 3 [Source:MGI Symbol;Acc:MGI:1914840]	-0.715156	0.0372764	0.598102	10356	4493	5989	6036	3867	3513	4147	4843
ENSMUSG00000048799	Cep120	centrosomal protein 120 [Source:MGI Symbol;Acc:MGI:2147298]	0.724945	0.0375166	0.598446	6044	4473	4855	4898	5958	6067	7926	13552
ENSMUSG00000026072	Il1r1	interleukin 1 receptor, type I [Source:MGI Symbol;Acc:MGI:96545]	0.608467	0.0375405	0.598446	4551	4359	5117	2756	6391	7476	5803	5918
ENSMUSG00000023048	Prr13	proline rich 13 [Source:MGI Symbol;Acc:MGI:1913401]	0.560176	0.0375561	0.598446	6288	6480	6223	8190	8113	14414	8205	9345
ENSMUSG00000032609	Klhdc8b	kelch domain containing 8B [Source:MGI Symbol;Acc:MGI:1925517]	0.522285	0.037423	0.598446	10499	8190	13014	5931	15264	14273	13975	10539
ENSMUSG00000024413	Npc1	NPC intracellular cholesterol transporter 1 [Source:MGI Symbol;Acc:MGI:1097712]	-0.33355	0.0376712	0.598446	10674	11959	15391	13483	10413	9884	11667	8911
ENSMUSG00000001018	Snapin	SNAP-associated protein [Source:MGI Symbol;Acc:MGI:1333745]	-0.471007	0.0375515	0.598446	13507	14767	13574	12805	9792	10855	5876	12907
ENSMUSG00000027203	Dut	deoxyuridine triphosphatase [Source:MGI Symbol;Acc:MGI:1346051]	-0.872326	0.0374085	0.598446	13338	5839	4998	4767	4555	3546	4360	3349
ENSMUSG00000024986	Hhex	hematopoietically expressed homeobox [Source:MGI Symbol;Acc:MGI:96086]	-1.04798	0.0376616	0.598446	11311	15388	9614	5811	6490	7522	1496	4865
ENSMUSG00000111314	Hhex	hematopoietically expressed homeobox [Source:MGI Symbol;Acc:MGI:96086]	-1.04798	0.0376616	0.598446	11311	15388	9614	5811	6490	7522	1496	4865
ENSMUSG00000028975	Pex14	peroxisomal biogenesis factor 14 [Source:MGI Symbol;Acc:MGI:1927868]	-1.05659	0.0376332	0.598446	4015	12187	8589	11992	3296	2735	3072	8581
ENSMUSG00000008763	Man1a2	mannosidase, alpha, class 1A, member 2 [Source:MGI Symbol;Acc:MGI:104676]	1.44972	0.0378372	0.598835	1249	866	5539	2303	15201	4019	4132	3846
ENSMUSG00000033794	Lpcat2b	lysophosphatidylcholine acyltransferase 2B [Source:MGI Symbol;Acc:MGI:1918152]	1.23126	0.0378452	0.598835	8308	5157	1432	1332	11550	9900	9913	6738
ENSMUSG00000064210	Ano6	anoctamin 6 [Source:MGI Symbol;Acc:MGI:2145890]	0.874698	0.037807	0.598835	5350	4220	6847	3123	13379	8268	4291	9891
ENSMUSG00000038298	Pdzk1	PDZ domain containing 1 [Source:MGI Symbol;Acc:MGI:1928901]	-1.35051	0.0377825	0.598835	8966	7272	14092	10631	1256	10259	3243	1305
ENSMUSG00000028651	Ppie	peptidylprolyl isomerase E (cyclophilin E) [Source:MGI Symbol;Acc:MGI:1917118]	-0.983391	0.0379218	0.599146	12328	13717	5427	14306	7110	1862	6851	7331
ENSMUSG00000003282	Plag1	pleiomorphic adenoma gene 1 [Source:MGI Symbol;Acc:MGI:1891916]	-1.42043	0.0379396	0.599146	2720	11704	1066	6670	1305	2662	2929	1383
ENSMUSG00000011114	Tbrg1	transforming growth factor beta regulated gene 1 [Source:MGI Symbol;Acc:MGI:1100877]	0.409622	0.0382356	0.603226	12013	8307	9382	9264	9566	15024	12441	14729
ENSMUSG00000030342	Cd9	CD9 antigen [Source:MGI Symbol;Acc:MGI:88348]	0.897941	0.0386548	0.603316	5754	7232	1934	7306	10383	6914	12250	11869
ENSMUSG00000024130	Abca3	ATP-binding cassette, sub-family A (ABC1), member 3 [Source:MGI Symbol;Acc:MGI:1351617]	0.707522	0.0383379	0.603316	4337	8876	7270	5059	7154	14964	9632	9960
ENSMUSG00000044783	Hjurp	Holliday junction recognition protein [Source:MGI Symbol;Acc:MGI:2685821]	0.533531	0.0385884	0.603316	9829	6335	10212	8288	14259	7846	13336	14734
ENSMUSG00000073888	Ccl27a	chemokine (C-C motif) ligand 27A [Source:MGI Symbol;Acc:MGI:1343459]	0.497401	0.0382848	0.603316	6465	10330	10414	7399	14153	11816	13841	9045
ENSMUSG00000043411	Usp48	ubiquitin specific peptidase 48 [Source:MGI Symbol;Acc:MGI:2158502]	0.398734	0.0384785	0.603316	14654	9424	11124	7581	14148	14409	13148	14698
ENSMUSG00000029726	Mepce	methylphosphate capping enzyme [Source:MGI Symbol;Acc:MGI:106477]	0.304664	0.0386553	0.603316	9192	9077	12439	9963	12064	13789	12529	11852
ENSMUSG00000001376	Vps50	VPS50 EARP/GARPII complex subunit [Source:MGI Symbol;Acc:MGI:1920538]	0.193549	0.0384977	0.603316	10670	12787	11545	12688	14623	12920	13404	13590
ENSMUSG00000039427	Alg1	asparagine-linked glycosylation 1 (beta-1,4-mannosyltransferase) [Source:MGI Symbol;Acc:MGI:2384774]	-0.586455	0.0385797	0.603316	14159	6492	8873	10599	7297	6025	6856	6543
ENSMUSG00000027513	Pck1	phosphoenolpyruvate carboxykinase 1, cytosolic [Source:MGI Symbol;Acc:MGI:97501]	-0.674464	0.0383843	0.603316	12679	12892	7993	11413	11241	6204	6070	4666
ENSMUSG00000044968	Napepld	N-acyl phosphatidylethanolamine phospholipase D [Source:MGI Symbol;Acc:MGI:2140885]	-0.94536	0.0386202	0.603316	4763	1541	4890	4739	1859	3043	1568	1804
ENSMUSG00000067878	Map7d3	MAP7 domain containing 3 [Source:MGI Symbol;Acc:MGI:2445051]	-2.34965	0.0386005	0.603316	3558	104	738	748	101	740	79	90
ENSMUSG00000014791	Elmo3	engulfment and cell motility 3 [Source:MGI Symbol;Acc:MGI:2679007]	0.821259	0.0388241	0.603969	4376	3416	7325	8088	11285	15185	7852	6680
ENSMUSG00000031791	Tmem38a	transmembrane protein 38A [Source:MGI Symbol;Acc:MGI:1921416]	0.354461	0.0388479	0.603969	7593	9318	7949	8087	12211	9548	10998	9366
ENSMUSG00000025272	Tro	trophinin [Source:MGI Symbol;Acc:MGI:1928994]	-0.717964	0.0388181	0.603969	14424	11814	8311	8923	5500	6049	4283	10597
ENSMUSG00000047953	Gp5	glycoprotein 5 (platelet) [Source:MGI Symbol;Acc:MGI:1096363]	-1.10594	0.038832	0.603969	5124	6767	5145	13444	1929	1973	6653	3606
ENSMUSG00000025003	Cyp2c39	cytochrome P450, family 2, subfamily c, polypeptide 39 [Source:MGI Symbol;Acc:MGI:1306818]	-0.8577	0.0389855	0.604922	11579	5817	9613	5925	2990	6051	6202	2931
ENSMUSG00000025578	Cbx8	chromobox 8 [Source:MGI Symbol;Acc:MGI:1353589]	-1.16414	0.0389806	0.604922	15050	15239	11746	14949	3087	15346	5589	1406
ENSMUSG00000046456	Tmem150b	transmembrane protein 150B [Source:MGI Symbol;Acc:MGI:2679718]	-2.06543	0.0390224	0.604922	11754	5157	3618	3576	101	1973	79	3606
ENSMUSG00000049800	Sertad2	SERTA domain containing 2 [Source:MGI Symbol;Acc:MGI:1931026]	0.492203	0.0392436	0.607764	9698	7746	8393	7452	7971	14084	14318	10451
ENSMUSG00000083365	Gm12895	predicted gene 12895 [Source:MGI Symbol;Acc:MGI:3649907]	1.10124	0.0395531	0.608465	1566	4395	4887	4821	3294	9569	6453	14300
ENSMUSG00000083558	Gm12896	predicted gene 12896 [Source:MGI Symbol;Acc:MGI:3650312]	1.10124	0.0395531	0.608465	1566	4395	4887	4821	3294	9569	6453	14300
ENSMUSG00000106949	Gm12895	predicted gene 12895 [Source:MGI Symbol;Acc:MGI:3649907]	1.10124	0.0395531	0.608465	1566	4395	4887	4821	3294	9569	6453	14300
ENSMUSG00000036854	Hspb6	heat shock protein, alpha-crystallin-related, B6 [Source:MGI Symbol;Acc:MGI:2685325]	0.416974	0.039469	0.608465	7899	7758	9140	11309	9781	14101	13267	11057
ENSMUSG00000008167	Fbxw9	F-box and WD-40 domain protein 9 [Source:MGI Symbol;Acc:MGI:1915878]	0.174878	0.0395546	0.608465	11683	12375	14237	11779	13706	14457	14370	13994
ENSMUSG00000060036	Rpl3	ribosomal protein L3 [Source:MGI Symbol;Acc:MGI:1351605]	-0.292954	0.0394161	0.608465	14681	11076	12142	11962	9307	10938	9413	11040
ENSMUSG00000045106	Ccdc73	coiled-coil domain containing 73 [Source:MGI Symbol;Acc:MGI:3606488]	-1.05893	0.0395158	0.608465	13576	3082	6454	3397	2753	3418	3418	3135
ENSMUSG00000067049	Unc93a	unc-93 homolog A [Source:MGI Symbol;Acc:MGI:1933250]	1.48189	0.0396356	0.608847	1353	1237	1770	4114	1353	2638	13893	5785
ENSMUSG00000030111	A2m	alpha-2-macroglobulin [Source:MGI Symbol;Acc:MGI:2449119]	0.994635	0.0396554	0.608847	1970	5157	1956	3576	9865	5105	3516	6738
ENSMUSG00000031772	Cntnap4	contactin associated protein-like 4 [Source:MGI Symbol;Acc:MGI:2183572]	1.87338	0.0397684	0.608974	1970	351	3618	89	1929	9900	5082	5175
ENSMUSG00000025933	Tmem14a	transmembrane protein 14A [Source:MGI Symbol;Acc:MGI:1922962]	-0.369635	0.0398464	0.608974	11133	10940	11330	13035	7348	10764	8018	9812
ENSMUSG00000024446	Rpp21	ribonuclease P 21 subunit [Source:MGI Symbol;Acc:MGI:1914926]	-0.381891	0.0398591	0.608974	12339	10855	9274	13987	9817	8641	9444	7749
ENSMUSG00000020142	Slc1a4	solute carrier family 1 (glutamate/neutral amino acid transporter), member 4 [Source:MGI Symbol;Acc:MGI:2135601]	-0.72355	0.0398373	0.608974	7588	9148	5700	10891	2985	5754	6453	4991
ENSMUSG00000094743	Mup-ps7	major urinary protein, pseudogene 7 [Source:MGI Symbol;Acc:MGI:3651245]	-1.02556	0.0398112	0.608974	9969	5089	3040	4676	3295	3550	3089	1253
ENSMUSG00000022468	Endou	endonuclease, polyU-specific [Source:MGI Symbol;Acc:MGI:97746]	-1.43328	0.0398916	0.608974	13979	8334	14097	11615	4152	1332	748	11551
ENSMUSG00000015961	Adss	adenylosuccinate synthetase, non muscle [Source:MGI Symbol;Acc:MGI:87948]	0.756888	0.0400265	0.609595	3059	3030	6275	3199	8309	6794	6196	5000
ENSMUSG00000026048	Ercc5	excision repair cross-complementing rodent repair deficiency, complementation group 5 [Source:MGI Symbol;Acc:MGI:103582]	0.421346	0.0400844	0.609595	8898	7895	9513	7523	8454	12363	10865	13621
ENSMUSG00000091742	Gm5093	predicted gene 5093 [Source:MGI Symbol;Acc:MGI:3644404]	-1.46906	0.0400209	0.609595	11758	6869	1346	2108	931	1882	1449	3714
ENSMUSG00000019785	Clvs2	clavesin 2 [Source:MGI Symbol;Acc:MGI:2443223]	-1.72892	0.0400836	0.609595	11676	11701	1432	1683	915	5105	881	1091
ENSMUSG00000030321	Efcab12	EF-hand calcium binding domain 12 [Source:MGI Symbol;Acc:MGI:2681834]	1.19822	0.0401506	0.609633	1226	961	3254	1393	4022	3352	1328	6979
ENSMUSG00000059323	Tonsl	tonsoku-like, DNA repair protein [Source:MGI Symbol;Acc:MGI:1919999]	-0.710873	0.0401909	0.609633	3641	6864	6376	4854	3964	4075	2673	2567
ENSMUSG00000029272	Sult1e1	sulfotransferase family 1E, member 1 [Source:MGI Symbol;Acc:MGI:98431]	-1.31956	0.040201	0.609633	5971	13466	9955	9881	915	8268	5082	1470
ENSMUSG00000030979	Uros	uroporphyrinogen III synthase [Source:MGI Symbol;Acc:MGI:98917]	1.02507	0.0402427	0.609689	1914	2750	6459	8416	7075	12812	7745	12131
ENSMUSG00000024319	Vps52	VPS52 GARP complex subunit [Source:MGI Symbol;Acc:MGI:1330304]	-0.513594	0.0402904	0.609835	7607	7822	7426	11653	6556	5090	6421	6105
ENSMUSG00000020728	Cep112	centrosomal protein 112 [Source:MGI Symbol;Acc:MGI:1923673]	1.04193	0.0406188	0.610349	6701	2333	3942	2453	3831	7112	7245	13580
ENSMUSG00000049047	Armcx3	armadillo repeat containing, X-linked 3 [Source:MGI Symbol;Acc:MGI:1918953]	0.779272	0.0406671	0.610349	6070	14077	4897	4575	9170	13544	14389	13731
ENSMUSG00000079605	Zbtb9	zinc finger and BTB domain containing 9 [Source:MGI Symbol;Acc:MGI:1918022]	0.62569	0.0406596	0.610349	5792	7870	11749	5231	13110	8604	12896	12669
ENSMUSG00000055200	Sertad3	SERTA domain containing 3 [Source:MGI Symbol;Acc:MGI:2180697]	0.59142	0.0405207	0.610349	6519	6321	5886	6242	11093	7768	6109	12650
ENSMUSG00000024851	Pitpnm1	phosphatidylinositol transfer protein, membrane-associated 1 [Source:MGI Symbol;Acc:MGI:1197524]	0.446927	0.0404966	0.610349	6367	10691	12375	8856	14086	14203	12265	11639
ENSMUSG00000097096	Pitpnm1	phosphatidylinositol transfer protein, membrane-associated 1 [Source:MGI Symbol;Acc:MGI:1197524]	0.446927	0.0404966	0.610349	6367	10691	12375	8856	14086	14203	12265	11639
ENSMUSG00000035620	Ric8b	RIC8 guanine nucleotide exchange factor B [Source:MGI Symbol;Acc:MGI:2682307]	-0.704004	0.0404099	0.610349	12346	15070	9562	14833	5034	4785	9206	12780
ENSMUSG00000079243	Xirp1	xin actin-binding repeat containing 1 [Source:MGI Symbol;Acc:MGI:1333878]	-0.748811	0.0405162	0.610349	10704	14858	4925	7544	5766	6130	5745	4991
ENSMUSG00000046179	E2f8	E2F transcription factor 8 [Source:MGI Symbol;Acc:MGI:1922038]	-0.959282	0.04063	0.610349	11502	12683	12701	5001	5904	5991	7690	1958
ENSMUSG00000056564	Olfr324	olfactory receptor 324 [Source:MGI Symbol;Acc:MGI:3030158]	1.27595	0.0408234	0.61155	793	1198	3779	5298	5439	10684	5412	5267
ENSMUSG00000027160	Ccdc34	coiled-coil domain containing 34 [Source:MGI Symbol;Acc:MGI:1915451]	-1.01823	0.0407934	0.61155	12558	6598	7344	3130	2179	3030	3633	5787
ENSMUSG00000030359	Pzp	PZP, alpha-2-macroglobulin like [Source:MGI Symbol;Acc:MGI:87854]	1.25025	0.041133	0.615038	2990	2634	5199	2970	4028	14335	12484	1964
ENSMUSG00000022052	Ppp2r2a	protein phosphatase 2, regulatory subunit B, alpha [Source:MGI Symbol;Acc:MGI:1919228]	0.792338	0.0411199	0.615038	5328	6602	4283	3569	4827	13013	9432	6988
ENSMUSG00000006344	Ggt5	gamma-glutamyltransferase 5 [Source:MGI Symbol;Acc:MGI:1346063]	-0.773793	0.0412432	0.616111	9061	14036	5372	14328	4571	8923	5757	5780
ENSMUSG00000078515	Ddi2	DNA-damage inducible protein 2 [Source:MGI Symbol;Acc:MGI:1917244]	-0.365495	0.0413014	0.616405	11446	14627	15208	9716	9492	9517	11018	9557
ENSMUSG00000024160	Spsb3	splA/ryanodine receptor domain and SOCS box containing 3 [Source:MGI Symbol;Acc:MGI:1891471]	-0.379608	0.0413669	0.616809	15140	15403	11694	12519	9330	8868	9703	14187
ENSMUSG00000034911	Ushbp1	USH1 protein network component harmonin binding protein 1 [Source:MGI Symbol;Acc:MGI:1922920]	0.661071	0.0414827	0.617387	5073	5743	8176	6594	5960	8847	12520	13131
ENSMUSG00000030030	1700003E16Rik	RIKEN cDNA 1700003E16 gene [Source:MGI Symbol;Acc:MGI:1919087]	-0.721702	0.0414595	0.617387	6063	6417	10286	4814	4541	4708	4662	2813
ENSMUSG00000067399	Trim43c	tripartite motif-containing 43C [Source:MGI Symbol;Acc:MGI:3647365]	1.3964	0.0416109	0.618265	1183	2581	2710	3116	12303	8759	3071	1112
ENSMUSG00000031200	Mtcp1	mature T cell proliferation 1 [Source:MGI Symbol;Acc:MGI:102699]	0.473286	0.0416282	0.618265	9374	7771	6557	11006	14318	11061	13449	9356
ENSMUSG00000030834	Abcc6	ATP-binding cassette, sub-family C (CFTR/MRP), member 6 [Source:MGI Symbol;Acc:MGI:1351634]	-0.460991	0.0416574	0.618265	11676	9174	14360	11987	9115	10222	8756	6195
ENSMUSG00000024211	Grm8	glutamate receptor, metabotropic 8 [Source:MGI Symbol;Acc:MGI:1351345]	-1.33053	0.0417482	0.619039	2524	12047	14544	8280	5652	2871	5477	869
ENSMUSG00000044308	Ubr3	ubiquitin protein ligase E3 component n-recognin 3 [Source:MGI Symbol;Acc:MGI:1861100]	0.880688	0.0417935	0.619138	2874	4729	6659	15080	12621	12908	13941	14556
ENSMUSG00000116165	Pdxp	pyridoxal (pyridoxine, vitamin B6) phosphatase [Source:MGI Symbol;Acc:MGI:1919282]	1.27614	0.0419076	0.619485	1046	2776	3010	1715	2873	2652	2834	12341
ENSMUSG00000047221	Fam185a	family with sequence similarity 185, member A [Source:MGI Symbol;Acc:MGI:2140983]	-1.36932	0.0419328	0.619485	2361	1407	2341	12177	1274	1750	2385	1669
ENSMUSG00000087651	1500009L16Rik	RIKEN cDNA 1500009L16 gene [Source:MGI Symbol;Acc:MGI:1917034]	-1.9426	0.0418805	0.619485	6701	2307	3821	133	239	286	425	2422
ENSMUSG00000039737	Prkrip1	Prkr interacting protein 1 (IL11 inducible) [Source:MGI Symbol;Acc:MGI:1914051]	-1.11707	0.0419861	0.6197	10540	3761	15113	13321	8803	1708	4482	4709
ENSMUSG00000027217	Tspan18	tetraspanin 18 [Source:MGI Symbol;Acc:MGI:1917186]	-1.15806	0.0420542	0.620135	14311	13601	3977	8942	6931	7116	2646	1604
ENSMUSG00000006740	Kif5b	kinesin family member 5B [Source:MGI Symbol;Acc:MGI:1098268]	-0.8491	0.0421339	0.620739	5661	4399	10625	7022	4177	5295	3754	2155
ENSMUSG00000048440	Cyp4f16	cytochrome P450, family 4, subfamily f, polypeptide 16 [Source:MGI Symbol;Acc:MGI:1917351]	0.537283	0.0423111	0.622584	7524	5643	7070	9847	13917	12002	8702	9038
ENSMUSG00000026603	Smyd2	SET and MYND domain containing 2 [Source:MGI Symbol;Acc:MGI:1915889]	-0.6449	0.0423368	0.622584	12936	7891	8129	7830	6163	8186	4584	4593
ENSMUSG00000059851	Kmt5c	lysine methyltransferase 5C [Source:MGI Symbol;Acc:MGI:2385262]	0.399134	0.0424266	0.622786	13316	7188	9627	12283	12070	14368	14712	14782
ENSMUSG00000034566	Atp5h	ATP synthase, H+ transporting, mitochondrial F0 complex, subunit D [Source:MGI Symbol;Acc:MGI:1918929]	-0.287502	0.0424282	0.622786	13113	15299	15144	14231	14416	11020	9252	12658
ENSMUSG00000031028	Tub	tubby bipartite transcription factor [Source:MGI Symbol;Acc:MGI:2651573]	2.17176	0.0427931	0.622953	3558	104	95	89	6674	3592	5082	1981
ENSMUSG00000058881	Zfp516	zinc finger protein 516 [Source:MGI Symbol;Acc:MGI:2443957]	1.34487	0.0428239	0.622953	2772	1591	1316	1894	1484	11970	1914	3868
ENSMUSG00000116006	LT629148.3		1.22071	0.0427836	0.622953	1613	2582	1788	1479	7188	1469	1583	7151
ENSMUSG00000007655	Cav1	caveolin 1, caveolae protein [Source:MGI Symbol;Acc:MGI:102709]	0.78237	0.0427843	0.622953	4691	4990	4964	4184	10618	7809	10425	3533
ENSMUSG00000029683	Lmod2	leiomodin 2 (cardiac) [Source:MGI Symbol;Acc:MGI:2135672]	0.632905	0.0428283	0.622953	1882	2767	1862	1904	2577	2824	3133	4515
ENSMUSG00000115987	Vps28	vacuolar protein sorting 28 [Source:MGI Symbol;Acc:MGI:1914164]	-0.224743	0.0425795	0.622953	13544	12954	12967	14066	12515	10910	9832	12552
ENSMUSG00000022391	Rangap1	RAN GTPase activating protein 1 [Source:MGI Symbol;Acc:MGI:103071]	-0.542843	0.0425508	0.622953	11729	12354	7101	13997	9956	6848	7133	7076
ENSMUSG00000000167	Pih1d2	PIH1 domain containing 2 [Source:MGI Symbol;Acc:MGI:1919864]	-0.593784	0.0427251	0.622953	12146	9901	12101	8256	4136	8406	7262	8293
ENSMUSG00000047205	Dusp18	dual specificity phosphatase 18 [Source:MGI Symbol;Acc:MGI:1922469]	-0.899205	0.0427273	0.622953	5431	7057	2284	3718	1971	3630	1981	2332
ENSMUSG00000040681	Hmgn1	high mobility group nucleosomal binding domain 1 [Source:MGI Symbol;Acc:MGI:96120]	-1.64282	0.0425387	0.622953	11708	14182	1080	11615	1305	1166	8272	1613
ENSMUSG00000046691	Chtf8	CTF8, chromosome transmission fidelity factor 8 [Source:MGI Symbol;Acc:MGI:2443370]	-1.24456	0.0428833	0.623188	15469	14823	15001	14697	2066	11712	10651	889
ENSMUSG00000052419	2610001J05Rik	RIKEN cDNA 2610001J05 gene [Source:MGI Symbol;Acc:MGI:1913770]	-0.499983	0.043006	0.62384	11606	10710	8130	9597	6079	6085	6576	9575
ENSMUSG00000096688	Mup17	major urinary protein 17 [Source:MGI Symbol;Acc:MGI:3705217]	-1.12947	0.0429947	0.62384	8193	2650	4497	1996	1908	1852	3217	947
ENSMUSG00000030990	Pgap2	post-GPI attachment to proteins 2 [Source:MGI Symbol;Acc:MGI:2385286]	0.282848	0.0430968	0.624027	14224	12046	11559	8922	14629	13657	14472	14119
ENSMUSG00000061099	Gapdhs	glyceraldehyde-3-phosphate dehydrogenase, spermatogenic [Source:MGI Symbol;Acc:MGI:95653]	-0.480891	0.0430648	0.624027	7717	11141	9719	13280	7895	7954	8107	6036
ENSMUSG00000006386	Tek	TEK receptor tyrosine kinase [Source:MGI Symbol;Acc:MGI:98664]	1.01597	0.0432988	0.626387	2651	2915	4801	13394	14409	12936	9527	11179
ENSMUSG00000025917	Cops5	COP9 signalosome subunit 5 [Source:MGI Symbol;Acc:MGI:1349415]	-0.78004	0.0433661	0.626794	11389	15339	14446	11540	13838	7271	6403	3186
ENSMUSG00000074886	Grk6	G protein-coupled receptor kinase 6 [Source:MGI Symbol;Acc:MGI:1347078]	-0.704571	0.0435282	0.628571	12477	6202	12116	5962	5174	5825	6884	4672
ENSMUSG00000038564	Ift172	intraflagellar transport 172 [Source:MGI Symbol;Acc:MGI:2682064]	-0.530979	0.0436093	0.629175	8521	13605	10403	10288	5835	8940	5826	9032
ENSMUSG00000040410	Fbxl4	F-box and leucine-rich repeat protein 4 [Source:MGI Symbol;Acc:MGI:2140367]	-0.653391	0.0437595	0.629789	14255	10632	6533	6379	5932	6289	5810	6001
ENSMUSG00000028532	Cachd1	cache domain containing 1 [Source:MGI Symbol;Acc:MGI:2444177]	-0.762847	0.0437697	0.629789	6463	4181	3348	3443	2590	2861	3239	1585
ENSMUSG00000062116	Zfp954	zinc finger protein 954 [Source:MGI Symbol;Acc:MGI:1917764]	-1.51346	0.0437457	0.629789	10058	1275	10031	1153	3388	1482	1490	1527
ENSMUSG00000018931	Natd1	N-acetyltransferase domain containing 1 [Source:MGI Symbol;Acc:MGI:1344388]	0.559775	0.0439635	0.63201	1379	1394	1273	846	1625	1824	1398	2364
ENSMUSG00000071650	Ganab	alpha glucosidase 2 alpha neutral subunit [Source:MGI Symbol;Acc:MGI:1097667]	0.761763	0.0440417	0.632547	15022	4697	4408	6953	14610	13215	12996	11877
ENSMUSG00000021338	Carmil1	capping protein regulator and myosin 1 linker 1 [Source:MGI Symbol;Acc:MGI:1915982]	-0.261376	0.0441192	0.632547	13822	14494	15467	12370	11366	11554	9911	14017
ENSMUSG00000055413	H2-Q5	histocompatibility 2, Q region locus 5 [Source:MGI Symbol;Acc:MGI:95934]	-0.775116	0.0441006	0.632547	14961	4987	9183	12699	6605	4858	4760	8220
ENSMUSG00000091620	Vmn2r23	vomeronasal 2, receptor 23 [Source:MGI Symbol;Acc:MGI:3646826]	1.29555	0.0444345	0.636498	2633	1679	1669	2906	13870	2831	3179	1935
ENSMUSG00000014075	Tctex1d2	Tctex1 domain containing 2 [Source:MGI Symbol;Acc:MGI:1913311]	-1.24891	0.0444906	0.636732	8542	14266	10097	1209	4445	2277	3696	3936
ENSMUSG00000019432	Ddx39b	DEAD (Asp-Glu-Ala-Asp) box polypeptide 39B [Source:MGI Symbol;Acc:MGI:99240]	-0.166594	0.0445336	0.636779	13040	14632	14937	13353	13070	11401	12563	12825
ENSMUSG00000115744	Vmn1r80	vomeronasal 1 receptor 80 [Source:MGI Symbol;Acc:MGI:2159642]	1.26267	0.0446956	0.638526	1891	1429	1762	1726	10078	3171	1855	1231
ENSMUSG00000003436	Dll3	delta like canonical Notch ligand 3 [Source:MGI Symbol;Acc:MGI:1096877]	1.2347	0.0450522	0.638928	409	2109	2383	3635	4073	3815	8307	3893
ENSMUSG00000036934	4921524J17Rik	RIKEN cDNA 4921524J17 gene [Source:MGI Symbol;Acc:MGI:1913964]	1.06674	0.0450659	0.638928	2576	2737	1908	3740	2639	12155	4053	4113
ENSMUSG00000033249	Hsf4	heat shock transcription factor 4 [Source:MGI Symbol;Acc:MGI:1347058]	0.805821	0.0450825	0.638928	8615	2993	10569	4826	8934	14055	9990	14226
ENSMUSG00000046897	Zfp740	zinc finger protein 740 [Source:MGI Symbol;Acc:MGI:1915994]	0.569417	0.045012	0.638928	7867	6471	6717	15023	11136	14021	14142	14238
ENSMUSG00000030378	Sult2a8	sulfotransferase family 2A, dehydroepiandrosterone (DHEA)-preferring, member 8 [Source:MGI Symbol;Acc:MGI:1924221]	0.510989	0.0449483	0.638928	10910	6240	14671	7873	14816	15432	11367	14950
ENSMUSG00000026988	Wdsub1	WD repeat, SAM and U-box domain containing 1 [Source:MGI Symbol;Acc:MGI:1919387]	0.224854	0.0447654	0.638928	10962	10426	13427	11373	12663	13725	12957	14633
ENSMUSG00000041130	Zfp598	zinc finger protein 598 [Source:MGI Symbol;Acc:MGI:2670965]	-0.294617	0.0450767	0.638928	13268	10908	9754	12667	9478	9694	9357	9461
ENSMUSG00000055322	Tns1	tensin 1 [Source:MGI Symbol;Acc:MGI:104552]	-0.44884	0.0449907	0.638928	15244	10094	14777	9659	7507	10720	9947	8292
ENSMUSG00000022129	Dct	dopachrome tautomerase [Source:MGI Symbol;Acc:MGI:102563]	-1.05113	0.0449099	0.638928	14195	11611	13567	9078	9152	2962	9668	1600
ENSMUSG00000068130	Zfp442	zinc finger protein 442 [Source:MGI Symbol;Acc:MGI:3651999]	0.991665	0.0452703	0.639379	3511	3111	4337	1624	10617	4225	7023	3156
ENSMUSG00000000957	Mmp14	matrix metallopeptidase 14 (membrane-inserted) [Source:MGI Symbol;Acc:MGI:101900]	-0.416113	0.0451575	0.639379	14675	12040	14145	12361	7091	9968	9181	13646
ENSMUSG00000095041	AC149090.1		-0.570013	0.045382	0.639379	1780	1829	2632	2880	1927	1381	1537	1299
ENSMUSG00000060227	Casc4	cancer susceptibility candidate 4 [Source:MGI Symbol;Acc:MGI:2443129]	-0.946513	0.0452953	0.639379	12718	12357	13195	5549	2365	6907	3896	9569
ENSMUSG00000083307	AA414768	expressed sequence AA414768 [Source:MGI Symbol;Acc:MGI:3035137]	-1.08578	0.0453789	0.639379	14521	5190	14072	5074	2213	3769	8719	3606
ENSMUSG00000070436	Serpinh1	serine (or cysteine) peptidase inhibitor, clade H, member 1 [Source:MGI Symbol;Acc:MGI:88283]	-1.3217	0.045246	0.639379	3246	4982	1275	13391	1748	2933	1538	2940
ENSMUSG00000070465	Gm9696	predicted gene 9696 [Source:MGI Symbol;Acc:MGI:3819177]	-1.94706	0.0453936	0.639379	3558	290	6824	6803	307	98	1937	2190
ENSMUSG00000018548	Trim37	tripartite motif-containing 37 [Source:MGI Symbol;Acc:MGI:2153072]	0.66829	0.0454362	0.639417	5355	5718	5867	4980	8835	6791	13628	5581
ENSMUSG00000019944	Rhobtb1	Rho-related BTB domain containing 1 [Source:MGI Symbol;Acc:MGI:1916538]	0.238793	0.0455095	0.639888	13315	10212	10874	12070	13956	14878	12084	13918
ENSMUSG00000023277	Twf2	twinfilin actin binding protein 2 [Source:MGI Symbol;Acc:MGI:1346078]	0.558089	0.0456876	0.641829	8523	6971	5509	5530	10127	12208	6745	9985
ENSMUSG00000102918	Pcdhgc3	protocadherin gamma subfamily C, 3 [Source:MGI Symbol;Acc:MGI:1935201]	-1.09914	0.0458164	0.642511	13703	13097	15324	6572	1122	8653	8425	4531
ENSMUSG00000081051	Gm15427	predicted pseudogene 15427 [Source:MGI Symbol;Acc:MGI:3642341]	-1.55097	0.0457775	0.642511	7000	7138	4081	701	839	4037	706	875
ENSMUSG00000025059	Gk	glycerol kinase [Source:MGI Symbol;Acc:MGI:106594]	-0.385276	0.0458842	0.642773	10567	14038	14961	12698	13192	8695	8534	9594
ENSMUSG00000022346	Myc	myelocytomatosis oncogene [Source:MGI Symbol;Acc:MGI:97250]	-0.475129	0.0459152	0.642773	9746	12886	14417	14687	10815	5947	10954	9503
ENSMUSG00000061048	Cdh3	cadherin 3 [Source:MGI Symbol;Acc:MGI:88356]	1.67754	0.0460015	0.643419	1046	1064	922	6665	915	11690	11676	6738
ENSMUSG00000035296	Sgcg	sarcoglycan, gamma (dystrophin-associated glycoprotein) [Source:MGI Symbol;Acc:MGI:1346524]	1.21933	0.0460896	0.643528	1442	1842	2580	2699	3463	3220	11676	1579
ENSMUSG00000022365	Derl1	Der1-like domain family, member 1 [Source:MGI Symbol;Acc:MGI:1915069]	-0.6732	0.0460736	0.643528	9726	9586	4392	7992	6283	4425	4489	4680
ENSMUSG00000019471	Cdc37	cell division cycle 37 [Source:MGI Symbol;Acc:MGI:109531]	-0.173664	0.0462804	0.644133	14700	14563	12738	14457	12790	11197	12804	13264
ENSMUSG00000020599	Rgs9	regulator of G-protein signaling 9 [Source:MGI Symbol;Acc:MGI:1338824]	-0.494032	0.0462937	0.644133	12149	14331	12508	7218	8841	8513	8596	6858
ENSMUSG00000021335	Slc17a1	solute carrier family 17 (sodium phosphate), member 1 [Source:MGI Symbol;Acc:MGI:103209]	-0.97584	0.0462358	0.644133	14724	6077	9823	3427	3029	5044	3272	5968
ENSMUSG00000004328	Hif3a	hypoxia inducible factor 3, alpha subunit [Source:MGI Symbol;Acc:MGI:1859778]	-1.36975	0.0462585	0.644133	3372	1842	1644	13444	2914	1564	1786	1592
ENSMUSG00000034311	Kif4	kinesin family member 4 [Source:MGI Symbol;Acc:MGI:108389]	1.8157	0.0468494	0.644315	730	4645	932	1056	12403	941	1025	11551
ENSMUSG00000044122	Proca1	protein interacting with cyclin A1 [Source:MGI Symbol;Acc:MGI:1918274]	0.876828	0.04686	0.644315	4595	5491	4335	5369	3084	10507	8837	13913
ENSMUSG00000056941	Commd7	COMM domain containing 7 [Source:MGI Symbol;Acc:MGI:1914197]	0.661163	0.0464877	0.644315	4870	4720	7892	7728	7719	8990	8180	14977
ENSMUSG00000025145	Lrrc45	leucine rich repeat containing 45 [Source:MGI Symbol;Acc:MGI:2387183]	0.617154	0.0465853	0.644315	5270	5763	5146	6586	12371	6235	6391	9921
ENSMUSG00000002274	Metrn	meteorin, glial cell differentiation regulator [Source:MGI Symbol;Acc:MGI:1917333]	0.407925	0.0467955	0.644315	8808	8857	10123	7236	14005	8717	11991	11756
ENSMUSG00000022892	App	amyloid beta (A4) precursor protein [Source:MGI Symbol;Acc:MGI:88059]	0.388748	0.0466301	0.644315	12167	7627	12758	9051	13057	15262	14759	11391
ENSMUSG00000026020	Nop58	NOP58 ribonucleoprotein [Source:MGI Symbol;Acc:MGI:1933184]	0.372635	0.0467363	0.644315	10106	7560	12905	10411	13682	14148	14348	10882
ENSMUSG00000022253	Nadk2	NAD kinase 2, mitochondrial [Source:MGI Symbol;Acc:MGI:1915896]	0.372496	0.0466673	0.644315	8672	7206	8904	10304	9894	11726	10362	13440
ENSMUSG00000070953	Rabepk	Rab9 effector protein with kelch motifs [Source:MGI Symbol;Acc:MGI:2139530]	0.278721	0.0465942	0.644315	9765	11638	11631	11453	14889	11038	15454	12587
ENSMUSG00000004980	Hnrnpa2b1	heterogeneous nuclear ribonucleoprotein A2/B1 [Source:MGI Symbol;Acc:MGI:104819]	-0.214125	0.0466732	0.644315	14981	14937	15269	15278	15118	11089	11548	14370
ENSMUSG00000047728	Ly6g2	lymphocyte antigen 6 complex, locus G2 [Source:MGI Symbol;Acc:MGI:2385015]	-0.255296	0.0468026	0.644315	12672	13195	12746	12779	11070	12803	9576	9608
ENSMUSG00000006241	Ccdc159	coiled-coil domain containing 159 [Source:MGI Symbol;Acc:MGI:1914369]	-0.267183	0.0468695	0.644315	14633	13181	15460	13138	12646	12493	12705	9031
ENSMUSG00000000409	Lck	lymphocyte protein tyrosine kinase [Source:MGI Symbol;Acc:MGI:96756]	-1.40553	0.0464495	0.644315	1924	10391	1800	9881	1178	4124	2531	1225
ENSMUSG00000007908	Hmgcll1	3-hydroxymethyl-3-methylglutaryl-Coenzyme A lyase-like 1 [Source:MGI Symbol;Acc:MGI:2446108]	-2.34432	0.0465812	0.644315	5124	6767	10080	89	101	98	3516	629
ENSMUSG00000021143	Pacs2	phosphofurin acidic cluster sorting protein 2 [Source:MGI Symbol;Acc:MGI:1924399]	-0.57477	0.0470444	0.644647	12858	13814	11794	13444	13496	9528	6653	5175
ENSMUSG00000117853	Vmn1r88	vomeronasal 1 receptor, 88 [Source:MGI Symbol;Acc:MGI:3852416]	-0.668692	0.0470545	0.644647	3465	6576	6266	6385	2940	3311	4716	3308
ENSMUSG00000035559	Mpv17l2	MPV17 mitochondrial membrane protein-like 2 [Source:MGI Symbol;Acc:MGI:2681846]	-0.797195	0.047029	0.644647	10042	8334	14941	14234	4103	12125	7089	4047
ENSMUSG00000111476	Mpv17l2	MPV17 mitochondrial membrane protein-like 2 [Source:MGI Symbol;Acc:MGI:2681846]	-0.797195	0.047029	0.644647	10042	8334	14941	14234	4103	12125	7089	4047
ENSMUSG00000039748	Exo1	exonuclease 1 [Source:MGI Symbol;Acc:MGI:1349427]	-0.715903	0.0472037	0.645755	3632	7227	8366	8338	3759	3725	5452	3845
ENSMUSG00000027559	Car3	carbonic anhydrase 3 [Source:MGI Symbol;Acc:MGI:88270]	-0.871624	0.047216	0.645755	8181	11517	6452	14393	9779	4846	4731	2802
ENSMUSG00000030452	Nipa2	non imprinted in Prader-Willi/Angelman syndrome 2 homolog (human) [Source:MGI Symbol;Acc:MGI:1913918]	-0.42146	0.0473674	0.647273	11819	15002	13882	11904	6777	11454	12307	8742
ENSMUSG00000050043	Tmx2	thioredoxin-related transmembrane protein 2 [Source:MGI Symbol;Acc:MGI:1914208]	0.490974	0.0474385	0.647693	6277	15165	7954	12546	15121	15009	15404	13411
ENSMUSG00000027088	Phospho2	phosphatase, orphan 2 [Source:MGI Symbol;Acc:MGI:1920623]	-0.417556	0.0475149	0.648184	8147	14183	11339	12187	8596	8201	9602	7933
ENSMUSG00000000120	Ngfr	nerve growth factor receptor (TNFR superfamily, member 16) [Source:MGI Symbol;Acc:MGI:97323]	0.721232	0.0476686	0.649041	4898	5110	4916	3422	10670	8993	6298	4284
ENSMUSG00000110165	Gm4032	predicted gene 4032 [Source:MGI Symbol;Acc:MGI:3782206]	-0.500641	0.0476905	0.649041	13891	12157	9964	10600	6950	10417	5687	9891
ENSMUSG00000029916	Agk	acylglycerol kinase [Source:MGI Symbol;Acc:MGI:1917173]	-0.619516	0.0476992	0.649041	5160	8334	8416	5365	3704	3712	5162	5175
ENSMUSG00000037443	Cep85	centrosomal protein 85 [Source:MGI Symbol;Acc:MGI:1917262]	-0.257464	0.0479965	0.650143	13408	14942	13245	14706	9080	12654	12649	12716
ENSMUSG00000019970	Sgk1	serum/glucocorticoid regulated kinase 1 [Source:MGI Symbol;Acc:MGI:1340062]	-0.359549	0.0478549	0.650143	11454	12333	13883	13710	11950	7202	10421	10473
ENSMUSG00000109336	Samd4b	sterile alpha motif domain containing 4B [Source:MGI Symbol;Acc:MGI:2448542]	-0.659627	0.0479461	0.650143	7339	15411	8124	15262	4905	8616	8167	7518
ENSMUSG00000037012	Hk1	hexokinase 1 [Source:MGI Symbol;Acc:MGI:96103]	-0.683567	0.0480235	0.650143	8405	7939	10621	11747	8573	6239	6123	3168
ENSMUSG00000057098	Ebf1	early B cell factor 1 [Source:MGI Symbol;Acc:MGI:95275]	-1.11229	0.0479544	0.650143	10287	7405	13723	10251	10221	4115	3775	1162
ENSMUSG00000051331	Cacna1c	calcium channel, voltage-dependent, L type, alpha 1C subunit [Source:MGI Symbol;Acc:MGI:103013]	-1.64289	0.0479065	0.650143	5591	2319	13649	6666	776	922	601	6739
ENSMUSG00000043019	Edem3	ER degradation enhancer, mannosidase alpha-like 3 [Source:MGI Symbol;Acc:MGI:1914217]	1.20817	0.0482551	0.65053	8737	4021	3016	1611	15311	10113	11995	2748
ENSMUSG00000036391	Sec24a	Sec24 related gene family, member A (S. cerevisiae) [Source:MGI Symbol;Acc:MGI:1924621]	0.552131	0.048244	0.65053	6637	6057	6444	6595	7369	6618	12779	10965
ENSMUSG00000025089	Gfra1	glial cell line derived neurotrophic factor family receptor alpha 1 [Source:MGI Symbol;Acc:MGI:1100842]	-0.437036	0.0481847	0.65053	12131	10269	10834	13707	5949	10402	9188	9134
ENSMUSG00000057541	Pus7	pseudouridylate synthase 7 [Source:MGI Symbol;Acc:MGI:1925947]	-0.467596	0.048135	0.65053	14482	8804	12165	14099	8273	8577	11883	7100
ENSMUSG00000039911	Spsb1	splA/ryanodine receptor domain and SOCS box containing 1 [Source:MGI Symbol;Acc:MGI:1921896]	-1.30435	0.0480991	0.65053	4553	14187	2795	1683	1741	3313	2834	1513
ENSMUSG00000101106	Gm28819	predicted gene 28819 [Source:MGI Symbol;Acc:MGI:5579525]	-0.345299	0.0482988	0.650573	10756	10723	12718	12835	11037	9632	7479	8873
ENSMUSG00000082922	Gm6939	predicted gene 6939 [Source:MGI Symbol;Acc:MGI:3782976]	1.68278	0.0483882	0.651229	3013	1191	779	1693	787	9944	763	9939
ENSMUSG00000020580	Rock2	Rho-associated coiled-coil containing protein kinase 2 [Source:MGI Symbol;Acc:MGI:107926]	0.391242	0.0484863	0.652002	11003	13274	7217	9784	11566	14897	14782	12892
ENSMUSG00000040283	Btnl9	butyrophilin-like 9 [Source:MGI Symbol;Acc:MGI:2442439]	-1.11281	0.0485603	0.65245	13943	5157	11794	9881	9865	1402	3729	3858
ENSMUSG00000020694	Tlk2	tousled-like kinase 2 (Arabidopsis) [Source:MGI Symbol;Acc:MGI:1346023]	-0.296628	0.0487565	0.653989	14857	11759	15441	13817	13241	12146	11226	8877
ENSMUSG00000034445	Cyb561a3	cytochrome b561 family, member A3 [Source:MGI Symbol;Acc:MGI:2686925]	-0.42608	0.0487286	0.653989	15248	12331	14922	14331	12777	13537	9303	6682
ENSMUSG00000045275	Lca5l	Leber congenital amaurosis 5-like [Source:MGI Symbol;Acc:MGI:3041157]	1.25431	0.0489304	0.654133	3919	1971	1065	8240	3917	8268	14172	9891
ENSMUSG00000005233	Spc25	SPC25, NDC80 kinetochore complex component, homolog (S. cerevisiae) [Source:MGI Symbol;Acc:MGI:1913692]	0.446497	0.0488914	0.654133	8084	11632	8340	9231	15082	12718	14539	8473
ENSMUSG00000025875	Tspan17	tetraspanin 17 [Source:MGI Symbol;Acc:MGI:1921507]	-0.595967	0.0489128	0.654133	7232	7694	10303	5433	6508	4776	4194	4808
ENSMUSG00000044542	Prop1	paired like homeodomain factor 1 [Source:MGI Symbol;Acc:MGI:109330]	-1.99153	0.0488829	0.654133	4381	13982	14219	54	1070	1486	1594	4057
ENSMUSG00000036599	Chst12	carbohydrate sulfotransferase 12 [Source:MGI Symbol;Acc:MGI:1929064]	0.71051	0.0491274	0.655127	1371	1417	1065	1056	1305	2824	2679	1225
ENSMUSG00000063659	Zbtb18	zinc finger and BTB domain containing 18 [Source:MGI Symbol;Acc:MGI:1353609]	0.31858	0.0491169	0.655127	12637	8096	10933	11296	12638	14710	11898	14332
ENSMUSG00000035181	Heatr5a	HEAT repeat containing 5A [Source:MGI Symbol;Acc:MGI:2444133]	-0.688984	0.0491067	0.655127	7316	10522	12615	13815	8656	8806	6422	3575
ENSMUSG00000027274	Mkks	McKusick-Kaufman syndrome [Source:MGI Symbol;Acc:MGI:1891836]	0.944112	0.0493396	0.65741	4556	3252	4659	3494	14047	3345	8617	4700
ENSMUSG00000080790	Gm7638	predicted gene 7638 [Source:MGI Symbol;Acc:MGI:3643470]	-1.58288	0.0494115	0.657822	5463	6767	8633	2018	3580	1995	1954	109
ENSMUSG00000038002	Cramp1l	cramped chromatin regulator homolog 1 [Source:MGI Symbol;Acc:MGI:1930190]	0.8892	0.0495651	0.659319	3467	7626	4486	3555	14988	7647	8401	4403
ENSMUSG00000017861	Mybl2	myeloblastosis oncogene-like 2 [Source:MGI Symbol;Acc:MGI:101785]	1.13496	0.0496554	0.659676	1358	4626	4113	1197	10268	3853	6684	3998
ENSMUSG00000028233	Tgs1	trimethylguanosine synthase 1 [Source:MGI Symbol;Acc:MGI:2151797]	-0.667198	0.0496743	0.659676	10486	12514	8209	4905	4974	6456	6346	4966
ENSMUSG00000022684	Bfar	bifunctional apoptosis regulator [Source:MGI Symbol;Acc:MGI:1914368]	-0.6529	0.0498573	0.661559	10148	13757	13660	13729	8000	13951	5955	4717
ENSMUSG00000010342	Tex14	testis expressed gene 14 [Source:MGI Symbol;Acc:MGI:1933227]	1.40332	0.0500466	0.661689	2296	3770	3823	745	9995	2604	13548	1981
ENSMUSG00000026425	Srgap2	SLIT-ROBO Rho GTPase activating protein 2 [Source:MGI Symbol;Acc:MGI:109605]	0.496766	0.050394	0.661689	7137	8275	4875	8807	10292	10160	8614	11987
ENSMUSG00000028948	Nol9	nucleolar protein 9 [Source:MGI Symbol;Acc:MGI:1921285]	0.46166	0.0501658	0.661689	6645	7546	8758	12461	11365	10562	14257	12580
ENSMUSG00000027048	Abcb11	ATP-binding cassette, sub-family B (MDR/TAP), member 11 [Source:MGI Symbol;Acc:MGI:1351619]	0.456556	0.0503127	0.661689	9198	6137	13640	14438	14957	14977	14883	14757
ENSMUSG00000063052	Lrrc40	leucine rich repeat containing 40 [Source:MGI Symbol;Acc:MGI:1914394]	0.3805	0.0501557	0.661689	12098	9205	7395	10680	12195	10773	13289	15005
ENSMUSG00000009079	Ewsr1	Ewing sarcoma breakpoint region 1 [Source:MGI Symbol;Acc:MGI:99960]	0.322618	0.0499645	0.661689	10897	10344	8791	14717	12695	13497	15095	14676
ENSMUSG00000071708	Sms	spermine synthase [Source:MGI Symbol;Acc:MGI:109490]	-0.269966	0.050279	0.661689	14569	13424	15028	12639	13125	9205	10869	12962
ENSMUSG00000018572	Phf23	PHD finger protein 23 [Source:MGI Symbol;Acc:MGI:1925496]	-0.323989	0.0503201	0.661689	12082	12791	13483	14353	13207	10941	9721	8238
ENSMUSG00000043079	Synpo	synaptopodin [Source:MGI Symbol;Acc:MGI:1099446]	-0.500867	0.0504038	0.661689	11585	14916	8125	12906	5981	9126	10022	8461
ENSMUSG00000036672	Cenpt	centromere protein T [Source:MGI Symbol;Acc:MGI:2443939]	-0.639846	0.0502098	0.661689	3730	7122	4826	4307	2884	4116	2855	2971
ENSMUSG00000048827	Pkd1l3	polycystic kidney disease 1 like 3 [Source:MGI Symbol;Acc:MGI:2664670]	-1.01048	0.0502137	0.661689	5649	10548	2580	3746	3356	1689	2344	3791
ENSMUSG00000005968	Tuft1	tuftelin 1 [Source:MGI Symbol;Acc:MGI:109572]	-1.12396	0.0504028	0.661689	13518	9563	6378	10996	8400	1406	6775	1981
ENSMUSG00000043556	Fbxl7	F-box and leucine-rich repeat protein 7 [Source:MGI Symbol;Acc:MGI:3052506]	-1.26252	0.0500589	0.661689	3050	11703	2731	1690	2584	2779	1474	1155
ENSMUSG00000039231	Suv39h1	suppressor of variegation 3-9 1 [Source:MGI Symbol;Acc:MGI:1099440]	0.56822	0.0504983	0.662388	13241	13550	6479	5384	14372	15047	13294	14599
ENSMUSG00000036381	P2ry14	purinergic receptor P2Y, G-protein coupled, 14 [Source:MGI Symbol;Acc:MGI:2155705]	1.25656	0.0506475	0.662552	3646	5629	3705	1332	4092	14312	2396	13395
ENSMUSG00000002985	Apoe	apolipoprotein E [Source:MGI Symbol;Acc:MGI:88057]	0.170566	0.0506762	0.662552	12927	12961	11578	14518	13363	14995	15214	14936
ENSMUSG00000046079	Lrrc8d	leucine rich repeat containing 8D [Source:MGI Symbol;Acc:MGI:1922368]	-0.247166	0.0506645	0.662552	15247	11339	11691	13098	10926	11042	10868	10450
ENSMUSG00000044199	S1pr4	sphingosine-1-phosphate receptor 4 [Source:MGI Symbol;Acc:MGI:1333809]	-1.69725	0.0506585	0.662552	11697	9904	8368	773	923	930	885	6742
ENSMUSG00000030188	Magohb	mago homolog B, exon junction complex core component [Source:MGI Symbol;Acc:MGI:1913691]	-0.890886	0.0507377	0.662815	6982	4517	4553	14216	3924	2858	4632	4909
ENSMUSG00000034271	Jdp2	Jun dimerization protein 2 [Source:MGI Symbol;Acc:MGI:1932093]	-1.08471	0.0508013	0.663105	2833	10400	12244	4545	5037	1702	3037	4379
ENSMUSG00000052296	Ppp6r1	protein phosphatase 6, regulatory subunit 1 [Source:MGI Symbol;Acc:MGI:2442163]	0.753409	0.0509377	0.663979	5576	4152	4152	12327	12052	11732	10370	10025
ENSMUSG00000108022	Gm7298	predicted gene 7298 [Source:MGI Symbol;Acc:MGI:3648717]	-0.726066	0.050951	0.663979	9986	6833	6796	13573	5256	8351	3628	5247
ENSMUSG00000079491	H2-T10	histocompatibility 2, T region locus 10 [Source:MGI Symbol;Acc:MGI:95942]	-0.574382	0.0510527	0.664763	13322	9050	9537	11568	7840	8129	4171	9058
ENSMUSG00000055313	Pgbd1	piggyBac transposable element derived 1 [Source:MGI Symbol;Acc:MGI:2441675]	0.982758	0.0511016	0.66486	5374	3482	2228	14124	11974	13527	13992	10324
ENSMUSG00000020368	Canx	calnexin [Source:MGI Symbol;Acc:MGI:88261]	0.477197	0.0512419	0.665066	6496	13615	7465	12683	13358	15300	14680	12704
ENSMUSG00000018830	Myh11	myosin, heavy polypeptide 11, smooth muscle [Source:MGI Symbol;Acc:MGI:102643]	-0.577216	0.0512324	0.665066	12557	8188	12989	14003	6541	9770	10554	5131
ENSMUSG00000020549	Elac2	elaC ribonuclease Z 2 [Source:MGI Symbol;Acc:MGI:1890496]	-0.635132	0.0511719	0.665066	14718	12796	13216	14847	9337	15472	4787	6189
ENSMUSG00000019891	Dcbld1	discoidin, CUB and LCCL domain containing 1 [Source:MGI Symbol;Acc:MGI:1913936]	0.610026	0.0514695	0.665684	4895	6547	11883	8992	9000	14832	10886	14607
ENSMUSG00000037339	Fam53a	family with sequence similarity 53, member A [Source:MGI Symbol;Acc:MGI:1919225]	-0.374251	0.0514169	0.665684	15447	14684	14232	10750	10181	12441	12308	7590
ENSMUSG00000036966	Spryd3	SPRY domain containing 3 [Source:MGI Symbol;Acc:MGI:2446175]	-0.580895	0.051363	0.665684	8222	14280	6521	8352	5918	5927	6448	6694
ENSMUSG00000046020	Pofut1	protein O-fucosyltransferase 1 [Source:MGI Symbol;Acc:MGI:2153207]	-0.615351	0.0514972	0.665684	12462	5940	13868	10500	8853	7178	6371	5517
ENSMUSG00000021928	Ebpl	emopamil binding protein-like [Source:MGI Symbol;Acc:MGI:1915427]	-0.974641	0.0514917	0.665684	4750	14363	3469	5052	4503	3521	2708	3330
ENSMUSG00000074282	Zfp94	zinc finger protein 94 [Source:MGI Symbol;Acc:MGI:107610]	0.989575	0.051691	0.666976	3973	2788	4330	2796	13474	3592	7146	3362
ENSMUSG00000028613	Lrp8	low density lipoprotein receptor-related protein 8, apolipoprotein e receptor [Source:MGI Symbol;Acc:MGI:1340044]	0.900578	0.0516875	0.666976	3624	2480	3699	2548	5260	9958	2433	5406
ENSMUSG00000031778	Cx3cl1	chemokine (C-X3-C motif) ligand 1 [Source:MGI Symbol;Acc:MGI:1097153]	-1.56608	0.0518052	0.666976	1882	11701	6720	14237	1229	1191	952	8293
ENSMUSG00000020312	Shc2	SHC (Src homology 2 domain containing) transforming protein 2 [Source:MGI Symbol;Acc:MGI:106180]	-1.59053	0.0517713	0.666976	12552	1872	1432	10589	1228	970	1176	5407
ENSMUSG00000030054	Gp9	glycoprotein 9 (platelet) [Source:MGI Symbol;Acc:MGI:1860137]	-2.18906	0.0517268	0.666976	3558	8334	6720	89	101	1973	1937	90
ENSMUSG00000108681	Gm17825	predicted gene, 17825 [Source:MGI Symbol;Acc:MGI:5010010]	1.39493	0.0519499	0.667767	1177	3368	2795	1057	2875	14486	2834	1887
ENSMUSG00000049482	Ctu2	cytosolic thiouridylase subunit 2 [Source:MGI Symbol;Acc:MGI:1914215]	-0.480412	0.0519307	0.667767	14475	10629	14406	14083	10217	5503	12089	10605
ENSMUSG00000118174	Gm3188	predicted gene 3188 [Source:MGI Symbol;Acc:MGI:3781367]	0.605212	0.0520649	0.668496	1306	937	1374	1477	1665	2948	1552	1584
ENSMUSG00000031478	Nek3	NIMA (never in mitosis gene a)-related expressed kinase 3 [Source:MGI Symbol;Acc:MGI:1344371]	-1.37663	0.05209	0.668496	12089	10668	2528	4737	1223	1337	1765	7237
ENSMUSG00000034275	Igsf9b	immunoglobulin superfamily, member 9B [Source:MGI Symbol;Acc:MGI:2685354]	1.32865	0.0523236	0.66974	804	1219	5345	10366	13572	8613	11963	10394
ENSMUSG00000000365	Rnf17	ring finger protein 17 [Source:MGI Symbol;Acc:MGI:1353419]	1.14479	0.0523707	0.66974	10699	1842	2795	2004	8237	11690	11676	6738
ENSMUSG00000071644	Eef1g	eukaryotic translation elongation factor 1 gamma [Source:MGI Symbol;Acc:MGI:1914410]	0.788411	0.052233	0.66974	9658	4873	5409	4973	4848	12707	15278	10196
ENSMUSG00000001151	Pcnt	pericentrin (kendrin) [Source:MGI Symbol;Acc:MGI:102722]	0.769757	0.052322	0.66974	8804	3239	6868	6701	13212	5511	11336	13609
ENSMUSG00000027884	Clcc1	chloride channel CLIC-like 1 [Source:MGI Symbol;Acc:MGI:2385186]	0.300764	0.0523959	0.66974	14918	11044	11154	9304	13820	15394	15506	12460
ENSMUSG00000018449	Rpain	RPA interacting protein [Source:MGI Symbol;Acc:MGI:1916973]	-0.29097	0.0524851	0.670346	15416	13679	15045	14492	9332	13665	14655	10271
ENSMUSG00000083614	Gm12795	predicted gene 12795 [Source:MGI Symbol;Acc:MGI:3649205]	1.50376	0.0528902	0.670518	1788	765	2685	8240	9865	13520	1441	13395
ENSMUSG00000038296	Galnt18	polypeptide N-acetylgalactosaminyltransferase 18 [Source:MGI Symbol;Acc:MGI:2446239]	1.43696	0.0528865	0.670518	1566	2560	1644	1177	2577	1661	1176	13395
ENSMUSG00000023169	Slc38a1	solute carrier family 38, member 1 [Source:MGI Symbol;Acc:MGI:2145895]	1.00144	0.0525898	0.670518	8384	5326	3064	2824	10066	11915	13885	3369
ENSMUSG00000027938	Creb3l4	cAMP responsive element binding protein 3-like 4 [Source:MGI Symbol;Acc:MGI:1916603]	0.758427	0.0528769	0.670518	8308	3537	8334	3576	13379	8268	10245	8293
ENSMUSG00000044033	Ccdc141	coiled-coil domain containing 141 [Source:MGI Symbol;Acc:MGI:1919735]	0.434847	0.0528159	0.670518	7351	12981	10138	8263	9878	13895	15381	13204
ENSMUSG00000022843	Clcn2	chloride channel, voltage-sensitive 2 [Source:MGI Symbol;Acc:MGI:105061]	0.324899	0.0527332	0.670518	14966	9407	12793	9121	14897	15160	14902	13019
ENSMUSG00000024948	Map4k2	mitogen-activated protein kinase kinase kinase kinase 2 [Source:MGI Symbol;Acc:MGI:1346883]	-0.571462	0.0529326	0.670518	10164	11777	10481	14168	12320	6823	6905	5304
ENSMUSG00000106850	Map4k2	mitogen-activated protein kinase kinase kinase kinase 2 [Source:MGI Symbol;Acc:MGI:1346883]	-0.571462	0.0529326	0.670518	10164	11777	10481	14168	12320	6823	6905	5304
ENSMUSG00000023571	C1qtnf12	C1q and tumor necrosis factor related 12 [Source:MGI Symbol;Acc:MGI:1914639]	-0.675202	0.0528942	0.670518	10408	8562	7118	5363	3469	6974	4151	5102
ENSMUSG00000031105	Slc25a14	solute carrier family 25 (mitochondrial carrier, brain), member 14 [Source:MGI Symbol;Acc:MGI:1330823]	-1.08109	0.0526947	0.670518	11941	3213	13914	14038	3401	10465	3356	3153
ENSMUSG00000085232	Gm11962	predicted gene 11962 [Source:MGI Symbol;Acc:MGI:3652247]	-1.44394	0.0529588	0.670518	8308	1306	1204	8240	1053	1321	1025	3606
ENSMUSG00000059714	Flot1	flotillin 1 [Source:MGI Symbol;Acc:MGI:1100500]	0.447316	0.0533267	0.674644	9023	6553	7063	12376	11601	11747	12290	12105
ENSMUSG00000040725	Hnrnpul1	heterogeneous nuclear ribonucleoprotein U-like 1 [Source:MGI Symbol;Acc:MGI:2443517]	-0.598662	0.0534404	0.675549	14126	10478	6601	14821	8812	8007	8294	5281
ENSMUSG00000049164	Zfp518a	zinc finger protein 518A [Source:MGI Symbol;Acc:MGI:1919922]	1.2328	0.0535752	0.676719	1588	11034	6583	1810	15089	15267	4020	15014
ENSMUSG00000021932	Rnaseh2b	ribonuclease H2, subunit B [Source:MGI Symbol;Acc:MGI:1914403]	1.20022	0.0536809	0.676987	1424	3823	5405	2913	12197	1648	10174	7150
ENSMUSG00000070806	Zmynd12	zinc finger, MYND domain containing 12 [Source:MGI Symbol;Acc:MGI:2140259]	-1.54913	0.0536445	0.676987	6701	3537	8311	6665	3996	2593	1937	90
ENSMUSG00000116427	AC174929.2		1.66087	0.0537859	0.677778	9675	852	1199	1256	11416	15376	12970	1288
ENSMUSG00000053835	H2-T24	histocompatibility 2, T region locus 24 [Source:MGI Symbol;Acc:MGI:95958]	0.702128	0.0539046	0.678549	12205	3788	6925	6991	13748	14023	13064	7824
ENSMUSG00000054752	Fsd1l	fibronectin type III and SPRY domain containing 1-like [Source:MGI Symbol;Acc:MGI:2442443]	-0.892924	0.0539317	0.678549	4805	12121	3425	5609	4859	2830	2956	3335
ENSMUSG00000041229	Phf8	PHD finger protein 8 [Source:MGI Symbol;Acc:MGI:2444341]	-0.628711	0.0539846	0.678632	12447	10521	6276	11985	8017	8552	5462	4634
ENSMUSG00000094553	Vmn1r50	vomeronasal 1 receptor 50 [Source:MGI Symbol;Acc:MGI:2148515]	-0.717949	0.054023	0.678632	3695	8939	8885	8529	3732	5394	5345	3797
ENSMUSG00000047988	4933428G20Rik	RIKEN cDNA 4933428G20 gene [Source:MGI Symbol;Acc:MGI:1918475]	1.59146	0.0544137	0.678714	406	3669	299	3684	2104	5286	10030	6863
ENSMUSG00000024544	Ldlrad4	low density lipoprotein receptor class A domain containing 4 [Source:MGI Symbol;Acc:MGI:1277150]	1.54893	0.0548319	0.678714	859	1614	1908	6240	3093	12430	1267	14287
ENSMUSG00000039270	Megf9	multiple EGF-like-domains 9 [Source:MGI Symbol;Acc:MGI:1918264]	1.31106	0.0542015	0.678714	1143	11313	853	8026	13072	13167	15242	11456
ENSMUSG00000034055	Phka1	phosphorylase kinase alpha 1 [Source:MGI Symbol;Acc:MGI:97576]	1.01062	0.0542457	0.678714	7287	1914	6567	2839	12754	7892	12405	4438
ENSMUSG00000027107	Chrna1	cholinergic receptor, nicotinic, alpha polypeptide 1 (muscle) [Source:MGI Symbol;Acc:MGI:87885]	0.738568	0.0545421	0.678714	2362	5729	3855	4079	7269	6804	8455	4210
ENSMUSG00000025422	Agap2	ArfGAP with GTPase domain, ankyrin repeat and PH domain 2 [Source:MGI Symbol;Acc:MGI:3580016]	0.665106	0.0546595	0.678714	9361	6131	4815	9395	12266	6252	15423	13157
ENSMUSG00000042208	0610010F05Rik	RIKEN cDNA 0610010F05 gene [Source:MGI Symbol;Acc:MGI:1918925]	0.506429	0.0543413	0.678714	8011	7455	9052	4864	8995	9725	9876	13142
ENSMUSG00000050017	Pitpnb	phosphatidylinositol transfer protein, beta [Source:MGI Symbol;Acc:MGI:1927542]	0.254612	0.0546035	0.678714	11158	13189	9763	14705	13372	14584	15244	15037
ENSMUSG00000040146	Rgl3	ral guanine nucleotide dissociation stimulator-like 3 [Source:MGI Symbol;Acc:MGI:1918996]	0.222468	0.0546153	0.678714	11390	9724	12712	12489	14746	12821	13371	13099
ENSMUSG00000022094	Slc39a14	solute carrier family 39 (zinc transporter), member 14 [Source:MGI Symbol;Acc:MGI:2384851]	-0.268184	0.0547267	0.678714	14796	14715	12435	13119	11337	10674	14072	9641
ENSMUSG00000061315	Naca	nascent polypeptide-associated complex alpha polypeptide [Source:MGI Symbol;Acc:MGI:106095]	-0.341863	0.0547988	0.678714	10967	12899	14923	13131	12442	9232	8104	11188
ENSMUSG00000025762	Larp1b	La ribonucleoprotein domain family, member 1B [Source:MGI Symbol;Acc:MGI:1914604]	-0.443248	0.0545651	0.678714	14393	11801	15117	14892	12726	13446	8673	6491
ENSMUSG00000029592	Usp30	ubiquitin specific peptidase 30 [Source:MGI Symbol;Acc:MGI:2140991]	-0.473681	0.0544327	0.678714	9362	7965	6109	7735	4779	5084	6469	6115
ENSMUSG00000078578	Ube2d3	ubiquitin-conjugating enzyme E2D 3 [Source:MGI Symbol;Acc:MGI:1913355]	-0.489964	0.0546873	0.678714	14621	11399	11593	14485	14320	8000	7910	6866
ENSMUSG00000042185	Nfrkb	nuclear factor related to kappa B binding protein [Source:MGI Symbol;Acc:MGI:2442410]	-0.605342	0.0544188	0.678714	13504	10731	12813	14638	6954	14150	8035	4835
ENSMUSG00000020258	Glyctk	glycerate kinase [Source:MGI Symbol;Acc:MGI:2444085]	-0.628802	0.0546862	0.678714	10743	14813	15273	9303	13018	4892	6523	7988
ENSMUSG00000022362	Gm29394	predicted gene 29394 [Source:MGI Symbol;Acc:MGI:5580100]	-0.864816	0.0549135	0.678714	10010	9945	3825	6933	2063	5258	4078	5466
ENSMUSG00000116100	Gm29394	predicted gene 29394 [Source:MGI Symbol;Acc:MGI:5580100]	-0.864816	0.0549135	0.678714	10010	9945	3825	6933	2063	5258	4078	5466
ENSMUSG00000063894	Zkscan8	zinc finger with KRAB and SCAN domains 8 [Source:MGI Symbol;Acc:MGI:1913815]	-0.895944	0.0546936	0.678714	10411	3051	4948	10578	2960	4645	4661	3312
ENSMUSG00000048249	Crebrf	CREB3 regulatory factor [Source:MGI Symbol;Acc:MGI:1924378]	-1.21953	0.0549187	0.678714	12009	12932	5343	15084	3640	2565	1224	12053
ENSMUSG00000083631	Gm13366	predicted gene 13366 [Source:MGI Symbol;Acc:MGI:3651974]	-1.26149	0.0544647	0.678714	1046	8334	1862	1462	1542	1191	1751	815
ENSMUSG00000049600	Zbtb45	zinc finger and BTB domain containing 45 [Source:MGI Symbol;Acc:MGI:2685003]	-0.762673	0.0550153	0.679383	9896	13466	6860	8524	9865	4990	4401	3581
ENSMUSG00000057229	Dmac2	distal membrane arm assembly complex 2 [Source:MGI Symbol;Acc:MGI:1913599]	-0.315521	0.0551174	0.679834	11056	13840	11020	10984	10650	9559	9665	7813
ENSMUSG00000032308	Ulk3	unc-51-like kinase 3 [Source:MGI Symbol;Acc:MGI:1918992]	-0.670336	0.0551365	0.679834	13707	14117	12353	13913	13534	6898	3505	10051
ENSMUSG00000046275	Trarg1	trafficking regulator of GLUT4 (SLC2A4) 1 [Source:MGI Symbol;Acc:MGI:3029307]	0.743696	0.0553534	0.681753	1299	926	1432	920	1305	2622	1025	2712
ENSMUSG00000037926	Ssh2	slingshot protein phosphatase 2 [Source:MGI Symbol;Acc:MGI:2679255]	-0.304153	0.0553773	0.681753	14209	15062	10700	13169	12235	8824	10435	11545
ENSMUSG00000058669	Nkx2-9	NK2 homeobox 9 [Source:MGI Symbol;Acc:MGI:1270158]	-0.243052	0.0554257	0.681825	13046	11272	10963	11009	9198	9418	9805	10692
ENSMUSG00000054814	Usp46	ubiquitin specific peptidase 46 [Source:MGI Symbol;Acc:MGI:1916977]	0.771305	0.0557425	0.682309	5976	4262	4950	9755	5315	13899	9255	14104
ENSMUSG00000040054	Baz2a	bromodomain adjacent to zinc finger domain, 2A [Source:MGI Symbol;Acc:MGI:2151152]	0.321348	0.055758	0.682309	9091	9708	13045	13443	15090	11367	15396	14733
ENSMUSG00000010097	Nxf1	nuclear RNA export factor 1 [Source:MGI Symbol;Acc:MGI:1858330]	-0.206914	0.0558056	0.682309	11821	14562	15066	13172	12975	11578	11573	11197
ENSMUSG00000078624	Olfr613	olfactory receptor 613 [Source:MGI Symbol;Acc:MGI:3030447]	-0.513193	0.0556016	0.682309	7454	4815	6302	6221	4316	5047	4577	3431
ENSMUSG00000051111	Sv2c	synaptic vesicle glycoprotein 2c [Source:MGI Symbol;Acc:MGI:1922459]	-1.03452	0.0556693	0.682309	8769	6817	12524	8553	5289	1556	2287	8766
ENSMUSG00000041468	Gpr12	G-protein coupled receptor 12 [Source:MGI Symbol;Acc:MGI:101909]	-1.13092	0.0556174	0.682309	13859	12359	10501	1494	3792	5603	5237	2817
ENSMUSG00000054951	9130008F23Rik	RIKEN cDNA 9130008F23 gene [Source:MGI Symbol;Acc:MGI:1918833]	-1.15829	0.0557862	0.682309	4069	8334	5780	5442	1929	637	2476	5543
ENSMUSG00000096373	Vmn2r31	vomeronasal 2, receptor 31 [Source:MGI Symbol;Acc:MGI:3757688]	-1.7401	0.055627	0.682309	13741	10101	1542	980	799	947	802	5344
ENSMUSG00000031538	Plat	plasminogen activator, tissue [Source:MGI Symbol;Acc:MGI:97610]	1.12225	0.055932	0.682814	815	3729	3618	5074	10189	5105	9913	3606
ENSMUSG00000118098	Gm18425	predicted gene, 18425 [Source:MGI Symbol;Acc:MGI:5010610]	-1.80847	0.055897	0.682814	8308	1932	1956	2004	1929	98	1937	90
ENSMUSG00000050050	Ccdc158	coiled-coil domain containing 158 [Source:MGI Symbol;Acc:MGI:2444555]	-1.03315	0.0560522	0.683213	13963	12415	14590	7149	1579	3833	12420	5680
ENSMUSG00000022518	4930562C15Rik	RIKEN cDNA 4930562C15 gene [Source:MGI Symbol;Acc:MGI:1926059]	-1.05317	0.0560495	0.683213	5343	5287	5384	2004	2027	3792	736	2128
ENSMUSG00000021567	Nkd2	naked cuticle 2 [Source:MGI Symbol;Acc:MGI:1919543]	-1.1901	0.0560926	0.683213	5124	3537	13834	13444	1929	3592	1937	8293
ENSMUSG00000090812	Samd15	sterile alpha motif domain containing 15 [Source:MGI Symbol;Acc:MGI:2685109]	-1.52676	0.0561487	0.683377	2145	3564	3618	245	479	159	1987	697
ENSMUSG00000025236	Adpgk	ADP-dependent glucokinase [Source:MGI Symbol;Acc:MGI:1919391]	0.769118	0.0563041	0.684749	3323	11463	5839	5209	7447	14020	10677	11883
ENSMUSG00000068742	Cry2	cryptochrome 2 (photolyase-like) [Source:MGI Symbol;Acc:MGI:1270859]	-0.694435	0.0563827	0.685184	12727	6684	7988	9379	8237	3534	6491	4465
ENSMUSG00000111580	Gm19572	predicted gene, 19572 [Source:MGI Symbol;Acc:MGI:5011757]	-1.34258	0.0564865	0.685926	13003	6321	1432	9806	3174	6043	1751	1083
ENSMUSG00000117822	Eef1a1-ps1	eukaryotic translation elongation factor 1 alpha 1, pseudogene 1 [Source:MGI Symbol;Acc:MGI:2388571]	1.2559	0.0566712	0.686876	1309	4027	784	8289	10426	8326	8857	6802
ENSMUSG00000030654	Arl6ip1	ADP-ribosylation factor-like 6 interacting protein 1 [Source:MGI Symbol;Acc:MGI:1858943]	0.482912	0.0567518	0.686876	7190	7360	7480	5528	7266	10509	12394	8345
ENSMUSG00000021893	Capn7	calpain 7 [Source:MGI Symbol;Acc:MGI:1338030]	0.206081	0.056779	0.686876	11663	10808	13154	13284	15000	12690	15436	13293
ENSMUSG00000078919	Dpm1	dolichol-phosphate (beta-D) mannosyltransferase 1 [Source:MGI Symbol;Acc:MGI:1330239]	-0.326671	0.0566731	0.686876	15338	12723	15004	11474	12677	10971	8096	11744
ENSMUSG00000046818	Ddit4l	DNA-damage-inducible transcript 4-like [Source:MGI Symbol;Acc:MGI:1920534]	-1.34395	0.0567342	0.686876	4414	10091	1104	1353	1551	1113	1193	2825
ENSMUSG00000024317	Rnf138	ring finger protein 138 [Source:MGI Symbol;Acc:MGI:1929211]	-0.394746	0.0568883	0.687161	12825	11168	15360	9031	10732	9026	9119	7925
ENSMUSG00000066154	Mup3	major urinary protein 3 [Source:MGI Symbol;Acc:MGI:97235]	-1.10203	0.0568483	0.687161	13169	15438	3074	9179	2852	3013	3288	9882
ENSMUSG00000024222	Fkbp5	FK506 binding protein 5 [Source:MGI Symbol;Acc:MGI:104670]	0.351342	0.0572409	0.690379	13273	11875	7294	10311	13490	12603	14259	14190
ENSMUSG00000039183	Nubp2	nucleotide binding protein 2 [Source:MGI Symbol;Acc:MGI:1347072]	-0.600405	0.0572409	0.690379	6949	10436	14225	14270	8507	5572	6072	10110
ENSMUSG00000082063	Gm12993	predicted gene 12993 [Source:MGI Symbol;Acc:MGI:3650477]	2.22469	0.0575585	0.690645	99	5157	95	89	6674	11690	5082	1981
ENSMUSG00000090806	Vmn2r70	vomeronasal 2, receptor 70 [Source:MGI Symbol;Acc:MGI:3761314]	1.3512	0.0573498	0.690645	3660	332	3801	2444	6679	8976	8427	2035
ENSMUSG00000025794	Rpl14	ribosomal protein L14 [Source:MGI Symbol;Acc:MGI:1914365]	0.644678	0.0573608	0.690645	8888	7163	3974	7093	12424	6956	13950	9066
ENSMUSG00000079215	Zfp664	zinc finger protein 664 [Source:MGI Symbol;Acc:MGI:2442505]	0.629219	0.0574319	0.690645	8308	4954	6265	5063	6109	12708	11349	7868
ENSMUSG00000020836	Coro6	coronin 6 [Source:MGI Symbol;Acc:MGI:2183448]	-0.953918	0.0575274	0.690645	8855	8683	14606	10221	8553	2320	8623	2374
ENSMUSG00000028719	Cmpk1	cytidine monophosphate (UMP-CMP) kinase 1 [Source:MGI Symbol;Acc:MGI:1913838]	-0.995999	0.0575103	0.690645	13116	13269	2787	9020	3780	2692	5172	7505
ENSMUSG00000047907	Tshz2	teashirt zinc finger family member 2 [Source:MGI Symbol;Acc:MGI:2153084]	-1.12118	0.0575645	0.690645	15240	15079	3263	11139	11354	3241	3190	2774
ENSMUSG00000025899	Alkbh8	alkB homolog 8, tRNA methyltransferase [Source:MGI Symbol;Acc:MGI:1914917]	-0.768898	0.0577534	0.692393	14063	12386	5034	11958	4328	6054	10186	4926
ENSMUSG00000045294	Insig1	insulin induced gene 1 [Source:MGI Symbol;Acc:MGI:1916289]	0.613703	0.0579445	0.693646	6485	6016	5961	7846	7700	6401	15377	10778
ENSMUSG00000021360	Gcnt2	glucosaminyl (N-acetyl) transferase 2, I-branching enzyme [Source:MGI Symbol;Acc:MGI:1100870]	-0.355586	0.0579381	0.693646	11542	14138	14050	11257	9744	9065	8072	12968
ENSMUSG00000074634	Tmem267	transmembrane protein 267 [Source:MGI Symbol;Acc:MGI:3648543]	-0.361958	0.0581511	0.6956	13141	11956	15128	10926	8009	12913	9541	9338
ENSMUSG00000020778	Ten1	TEN1 telomerase capping complex subunit [Source:MGI Symbol;Acc:MGI:1916785]	0.954275	0.0583045	0.696396	4206	4530	1672	6500	4513	13760	6397	8091
ENSMUSG00000035385	Ccl2	chemokine (C-C motif) ligand 2 [Source:MGI Symbol;Acc:MGI:98259]	0.941364	0.0582806	0.696396	1970	1932	1956	3984	6674	3592	6653	1981
ENSMUSG00000071005	Ccl19	chemokine (C-C motif) ligand 19 [Source:MGI Symbol;Acc:MGI:1346316]	-1.14077	0.0584417	0.697515	3024	14130	8345	11944	1775	8664	2451	4091
ENSMUSG00000000439	Mkrn2	makorin, ring finger protein, 2 [Source:MGI Symbol;Acc:MGI:1914277]	-0.532313	0.0585788	0.698631	12326	14215	7926	8057	8701	6455	8261	5986
ENSMUSG00000075196	Olfr1047	olfactory receptor 1047 [Source:MGI Symbol;Acc:MGI:3030881]	1.60047	0.0587633	0.700174	146	1947	1994	108	5200	1978	3532	2011
ENSMUSG00000061292	Cyp3a59	cytochrome P450, family 3, subfamily a, polypeptide 59 [Source:MGI Symbol;Acc:MGI:3769707]	0.316855	0.0590817	0.700174	11011	8238	11762	9724	12495	11382	11674	15189
ENSMUSG00000020448	Rnf185	ring finger protein 185 [Source:MGI Symbol;Acc:MGI:1922078]	0.236103	0.059071	0.700174	11645	9709	11679	10981	13884	12317	14342	11297
ENSMUSG00000002105	Slc39a13	solute carrier family 39 (metal ion transporter), member 13 [Source:MGI Symbol;Acc:MGI:1915677]	-0.36315	0.0589699	0.700174	11934	12012	14197	14105	7998	10095	13685	8843
ENSMUSG00000030890	Ilk	integrin linked kinase [Source:MGI Symbol;Acc:MGI:1195267]	-0.36782	0.0588162	0.700174	14664	10356	14292	15041	11411	7390	11329	11991
ENSMUSG00000103230	Gm17970	predicted gene, 17970 [Source:MGI Symbol;Acc:MGI:5010155]	-0.673147	0.0591014	0.700174	9113	4382	6270	4276	4206	3023	4344	3504
ENSMUSG00000027959	Sass6	SAS-6 centriolar assembly protein [Source:MGI Symbol;Acc:MGI:1920026]	-0.699111	0.059049	0.700174	10358	4708	8465	13545	5447	6346	6852	4192
ENSMUSG00000034349	Smc4	structural maintenance of chromosomes 4 [Source:MGI Symbol;Acc:MGI:1917349]	-0.770693	0.0590464	0.700174	6756	11134	3334	8665	4336	3696	5407	4080
ENSMUSG00000098062	Gm26931	predicted gene, 26931 [Source:MGI Symbol;Acc:MGI:5504046]	-1.36921	0.0589832	0.700174	13576	8334	1065	11618	1929	5105	1176	5181
ENSMUSG00000031636	Pdlim3	PDZ and LIM domain 3 [Source:MGI Symbol;Acc:MGI:1859274]	-1.54978	0.0592486	0.701401	3625	5157	5767	5099	632	3592	2397	90
ENSMUSG00000019528	Gyg	glycogenin [Source:MGI Symbol;Acc:MGI:1351614]	-1.39708	0.0595425	0.704359	2579	10465	10203	10472	1297	8896	1391	1219
ENSMUSG00000070605	Zfp992	zinc finger protein 992 [Source:MGI Symbol;Acc:MGI:3700963]	1.19444	0.0597088	0.704766	5786	7950	885	1830	7617	13284	10786	5962
ENSMUSG00000115857	Zfp992	zinc finger protein 992 [Source:MGI Symbol;Acc:MGI:3700963]	1.19444	0.0597088	0.704766	5786	7950	885	1830	7617	13284	10786	5962
ENSMUSG00000020267	Hint1	histidine triad nucleotide binding protein 1 [Source:MGI Symbol;Acc:MGI:1321133]	0.711963	0.0596933	0.704766	6029	4853	4322	5516	13686	4635	8889	6730
ENSMUSG00000084786	Ubl5	ubiquitin-like 5 [Source:MGI Symbol;Acc:MGI:1913427]	-0.325499	0.0598039	0.70485	12999	10983	13227	14767	11248	8178	9553	12499
ENSMUSG00000028111	Ctsk	cathepsin K [Source:MGI Symbol;Acc:MGI:107823]	-1.29712	0.0597794	0.70485	2720	765	2897	9881	1305	1048	1649	2616
ENSMUSG00000044645	Gm7334	predicted gene 7334 [Source:MGI Symbol;Acc:MGI:3647393]	0.855463	0.0599025	0.705494	1734	1346	1870	1475	3500	1429	1671	5025
ENSMUSG00000020808	Pimreg	PICALM interacting mitotic regulator [Source:MGI Symbol;Acc:MGI:1924434]	1.23478	0.0601676	0.707503	1970	765	3618	9881	9865	11690	9913	6738
ENSMUSG00000021481	Zfp346	zinc finger protein 346 [Source:MGI Symbol;Acc:MGI:1349417]	-0.551083	0.0601806	0.707503	8984	13852	14302	8715	6756	5378	10337	8824
ENSMUSG00000001707	Eef1e1	eukaryotic translation elongation factor 1 epsilon 1 [Source:MGI Symbol;Acc:MGI:1913393]	-0.867395	0.0602781	0.707503	6807	2691	3209	7133	1548	3328	2924	3075
ENSMUSG00000090078	Gm16147	predicted gene 16147 [Source:MGI Symbol;Acc:MGI:3801802]	-1.12012	0.0602938	0.707503	13576	13466	13647	8240	9865	3592	8238	815
ENSMUSG00000045031	Cetn4	centrin 4 [Source:MGI Symbol;Acc:MGI:2677454]	-1.4195	0.0602587	0.707503	3390	971	1370	12397	1061	1329	1758	2629
ENSMUSG00000030534	Vps33b	vacuolar protein sorting 33B [Source:MGI Symbol;Acc:MGI:2446237]	-0.632939	0.060852	0.713531	14955	14699	11800	11973	5236	11506	12988	4723
ENSMUSG00000010609	Psen2	presenilin 2 [Source:MGI Symbol;Acc:MGI:109284]	0.495816	0.0609098	0.713616	7100	13348	13356	6365	11139	14926	15403	15175
ENSMUSG00000032386	Trip4	thyroid hormone receptor interactor 4 [Source:MGI Symbol;Acc:MGI:1928469]	-0.186898	0.0609483	0.713616	13096	12771	14895	14107	10969	11359	13325	12549
ENSMUSG00000034653	Ythdc2	YTH domain containing 2 [Source:MGI Symbol;Acc:MGI:2448561]	1.22928	0.0612568	0.714136	2594	3678	2974	1439	14934	3271	5188	1658
ENSMUSG00000025083	Afap1l2	actin filament associated protein 1-like 2 [Source:MGI Symbol;Acc:MGI:2147658]	0.959036	0.0613046	0.714136	1046	1646	1334	1332	1595	5283	2581	957
ENSMUSG00000009621	Vav2	vav 2 oncogene [Source:MGI Symbol;Acc:MGI:102718]	0.899776	0.0612563	0.714136	10159	10315	2377	2919	13712	11746	10653	11970
ENSMUSG00000018509	Cenpv	centromere protein V [Source:MGI Symbol;Acc:MGI:1920389]	0.607659	0.0611918	0.714136	6613	8130	4259	9336	11222	7162	10637	14160
ENSMUSG00000026639	Lamb3	laminin, beta 3 [Source:MGI Symbol;Acc:MGI:99915]	-0.469692	0.0612644	0.714136	9026	10718	12681	8283	9415	5622	7247	7112
ENSMUSG00000061906	Ugt2b38	UDP glucuronosyltransferase 2 family, polypeptide B38 [Source:MGI Symbol;Acc:MGI:2140794]	-0.624948	0.0611543	0.714136	9572	4884	7470	5913	4359	5906	4393	3394
ENSMUSG00000028701	Lurap1	leucine rich adaptor protein 1 [Source:MGI Symbol;Acc:MGI:1915325]	-1.38715	0.061167	0.714136	1689	2715	1867	13898	1667	1900	3274	870
ENSMUSG00000030325	Klrb1c	killer cell lectin-like receptor subfamily B member 1C [Source:MGI Symbol;Acc:MGI:107538]	-1.42752	0.0614985	0.715874	1046	14398	10467	11615	779	4040	6690	2442
ENSMUSG00000079019	Insl3	insulin-like 3 [Source:MGI Symbol;Acc:MGI:108427]	1.35254	0.0616433	0.71704	4228	1338	1465	1504	8328	956	2553	9958
ENSMUSG00000030770	Parva	parvin, alpha [Source:MGI Symbol;Acc:MGI:1931144]	0.883207	0.062131	0.721143	3203	2765	3098	2758	2886	3005	5587	10331
ENSMUSG00000090877	Hspa1b	heat shock protein 1B [Source:MGI Symbol;Acc:MGI:99517]	0.55535	0.062116	0.721143	3087	1929	1854	1645	3261	2812	3308	3132
ENSMUSG00000027438	Napb	N-ethylmaleimide sensitive fusion protein attachment protein beta [Source:MGI Symbol;Acc:MGI:104562]	0.269993	0.0620605	0.721143	9032	10318	9835	12112	12534	10856	13838	12568
ENSMUSG00000000340	Dbt	dihydrolipoamide branched chain transacylase E2 [Source:MGI Symbol;Acc:MGI:105386]	0.70415	0.062193	0.72134	4257	12498	5454	4861	10482	12395	8953	12272
ENSMUSG00000094892	Vmn2r101	vomeronasal 2, receptor 101 [Source:MGI Symbol;Acc:MGI:3648468]	-1.36993	0.0623975	0.723188	8827	3537	1435	9881	775	2036	1176	5175
ENSMUSG00000001089	Luzp1	leucine zipper protein 1 [Source:MGI Symbol;Acc:MGI:107629]	-0.795735	0.0625829	0.724813	13023	13104	13523	9601	9865	3582	11676	3248
ENSMUSG00000028879	Stx12	syntaxin 12 [Source:MGI Symbol;Acc:MGI:1931027]	0.302939	0.0627334	0.725958	9275	9087	9372	7857	10501	11949	12235	9222
ENSMUSG00000020829	Slc46a1	solute carrier family 46, member 1 [Source:MGI Symbol;Acc:MGI:1098733]	-0.185527	0.0627723	0.725958	13381	15247	12757	13060	13367	11689	11277	11542
ENSMUSG00000058886	Deaf1	DEAF1, transcription factor [Source:MGI Symbol;Acc:MGI:1858496]	0.883355	0.0630981	0.72799	3034	12531	10018	2658	10284	14161	14122	13528
ENSMUSG00000024913	Lrp5	low density lipoprotein receptor-related protein 5 [Source:MGI Symbol;Acc:MGI:1278315]	-0.240464	0.0630162	0.72799	14177	14893	15041	11599	12793	10178	13152	11034
ENSMUSG00000028031	Dkk2	dickkopf WNT signaling pathway inhibitor 2 [Source:MGI Symbol;Acc:MGI:1890663]	-0.601644	0.0631197	0.72799	3377	3291	2906	4561	2673	1814	1772	3056
ENSMUSG00000117863	Vmn1r61	vomeronasal 1 receptor 61 [Source:MGI Symbol;Acc:MGI:3779692]	-0.926631	0.0631297	0.72799	2853	5684	12032	4484	3761	4381	2676	2362
ENSMUSG00000027603	Ggt7	gamma-glutamyltransferase 7 [Source:MGI Symbol;Acc:MGI:1913385]	-0.843593	0.0632357	0.728688	14337	10395	8346	5601	8948	5105	5082	2419
ENSMUSG00000022556	Hsf1	heat shock factor 1 [Source:MGI Symbol;Acc:MGI:96238]	0.579711	0.0632925	0.728818	4702	8838	12539	6941	10374	14497	14256	10223
ENSMUSG00000046470	Sox18	SRY (sex determining region Y)-box 18 [Source:MGI Symbol;Acc:MGI:103559]	0.686365	0.0634194	0.729755	4380	4700	8213	6017	5947	7865	9012	14687
ENSMUSG00000000489	Pdgfb	platelet derived growth factor, B polypeptide [Source:MGI Symbol;Acc:MGI:97528]	1.06172	0.0635047	0.730213	3106	1417	1459	3821	3893	10394	3783	2393
ENSMUSG00000057716	Tmem178b	transmembrane protein 178B [Source:MGI Symbol;Acc:MGI:3647581]	1.15522	0.0641946	0.736561	2818	3218	2625	1798	3031	13711	4871	1681
ENSMUSG00000037139	Myom3	myomesin family, member 3 [Source:MGI Symbol;Acc:MGI:2685280]	1.14244	0.0641832	0.736561	12517	7046	2424	920	11550	12513	14135	12370
ENSMUSG00000040888	Gfer	growth factor, augmenter of liver regeneration [Source:MGI Symbol;Acc:MGI:107757]	-0.398325	0.0641278	0.736561	13032	14333	14859	12103	9642	14922	9247	7409
ENSMUSG00000019810	Fuca2	fucosidase, alpha-L- 2, plasma [Source:MGI Symbol;Acc:MGI:1914098]	0.666764	0.0642733	0.736936	5979	7113	5998	6525	14417	4794	8530	12923
ENSMUSG00000040174	Alkbh3	alkB homolog 3, alpha-ketoglutarate-dependent dioxygenase [Source:MGI Symbol;Acc:MGI:1916363]	0.34352	0.0643973	0.737303	14075	10221	8794	8532	14002	12372	14347	12091
ENSMUSG00000024287	Thoc1	THO complex 1 [Source:MGI Symbol;Acc:MGI:1919668]	-0.40278	0.0643728	0.737303	11785	9022	14136	14203	8823	7121	10619	10611
ENSMUSG00000030374	Strn4	striatin, calmodulin binding protein 4 [Source:MGI Symbol;Acc:MGI:2142346]	0.305108	0.0644512	0.737393	9510	9793	8298	9340	9954	11837	13705	10145
ENSMUSG00000027618	Nfs1	nitrogen fixation gene 1 (S. cerevisiae) [Source:MGI Symbol;Acc:MGI:1316706]	0.754961	0.0646324	0.738939	4308	4934	4639	3154	4416	6951	4998	12383
ENSMUSG00000024592	C330018D20Rik	RIKEN cDNA C330018D20 gene [Source:MGI Symbol;Acc:MGI:1924672]	-0.937384	0.0647971	0.740294	8880	2977	11794	7145	2640	3592	6951	2898
ENSMUSG00000030469	Zfp719	zinc finger protein 719 [Source:MGI Symbol;Acc:MGI:2444708]	1.69344	0.0654896	0.742958	818	994	912	9608	12836	13350	12796	903
ENSMUSG00000049015	Olfr1467	olfactory receptor 1467 [Source:MGI Symbol;Acc:MGI:3031301]	1.6458	0.0658818	0.742958	8711	406	1121	411	12310	5415	10188	5410
ENSMUSG00000067158	Col4a4	collagen, type IV, alpha 4 [Source:MGI Symbol;Acc:MGI:104687]	1.30809	0.0660036	0.742958	2816	2560	1334	1332	1741	1594	3183	13395
ENSMUSG00000099913	Gm28551	predicted gene 28551 [Source:MGI Symbol;Acc:MGI:5579257]	1.22292	0.06573	0.742958	2741	976	3054	1838	3008	12211	1588	3288
ENSMUSG00000021264	Yy1	YY1 transcription factor [Source:MGI Symbol;Acc:MGI:99150]	1.19799	0.0654765	0.742958	1897	2698	1947	2656	1825	2798	2691	13788
ENSMUSG00000037415	Ranbp10	RAN binding protein 10 [Source:MGI Symbol;Acc:MGI:1921584]	1.07336	0.0653865	0.742958	2301	1269	1286	1259	2253	2349	7233	1033
ENSMUSG00000037214	Thap1	THAP domain containing, apoptosis associated protein 1 [Source:MGI Symbol;Acc:MGI:1921004]	0.894416	0.065415	0.742958	3129	3537	6720	3044	3567	6688	13548	6738
ENSMUSG00000052539	Magi3	membrane associated guanylate kinase, WW and PDZ domain containing 3 [Source:MGI Symbol;Acc:MGI:1923484]	0.623271	0.0653135	0.742958	6594	6115	7751	5876	7427	14480	5897	12763
ENSMUSG00000024603	Dctn4	dynactin 4 [Source:MGI Symbol;Acc:MGI:1914915]	-0.340346	0.0655775	0.742958	9543	9562	12002	10635	8732	8213	9312	6713
ENSMUSG00000035585	Tsen34	tRNA splicing endonuclease subunit 34 [Source:MGI Symbol;Acc:MGI:1913328]	-0.378567	0.0653959	0.742958	12327	12349	12505	15016	7076	12759	8812	11503
ENSMUSG00000028962	Slc4a2	solute carrier family 4 (anion exchanger), member 2 [Source:MGI Symbol;Acc:MGI:109351]	-0.390996	0.0658182	0.742958	12222	13922	10563	10505	11681	7057	9319	7947
ENSMUSG00000063268	Parp10	poly (ADP-ribose) polymerase family, member 10 [Source:MGI Symbol;Acc:MGI:3712326]	-0.522645	0.0652217	0.742958	11890	8172	15465	7460	7757	6579	8404	7183
ENSMUSG00000090641	Zfp712	zinc finger protein 712 [Source:MGI Symbol;Acc:MGI:1925501]	-0.674181	0.0656652	0.742958	4380	2560	4605	3196	1656	3119	1751	2712
ENSMUSG00000062515	Fabp4	fatty acid binding protein 4, adipocyte [Source:MGI Symbol;Acc:MGI:88038]	-0.677485	0.0658098	0.742958	6021	8142	3525	7401	3205	3128	4991	4363
ENSMUSG00000029428	Stx2	syntaxin 2 [Source:MGI Symbol;Acc:MGI:108059]	-0.694656	0.0653241	0.742958	12373	4503	12410	13444	6780	5858	8659	5104
ENSMUSG00000033253	Szt2	SZT2 subunit of KICSTOR complex [Source:MGI Symbol;Acc:MGI:3033336]	-0.744651	0.0658552	0.742958	10131	15400	14016	14021	5927	8190	14761	3092
ENSMUSG00000040247	Tbc1d10c	TBC1 domain family, member 10c [Source:MGI Symbol;Acc:MGI:1922072]	-0.80764	0.0660029	0.742958	5744	3855	14323	8813	5396	3800	4123	5383
ENSMUSG00000097708	Tbc1d10c	TBC1 domain family, member 10c [Source:MGI Symbol;Acc:MGI:1922072]	-0.80764	0.0660029	0.742958	5744	3855	14323	8813	5396	3800	4123	5383
ENSMUSG00000036377	C530008M17Rik	RIKEN cDNA C530008M17 gene [Source:MGI Symbol;Acc:MGI:2444817]	-0.857389	0.065536	0.742958	3728	13662	8568	11915	5190	8317	3657	3740
ENSMUSG00000069823	Olfr1	olfactory receptor 1 [Source:MGI Symbol;Acc:MGI:102698]	-1.54088	0.0656379	0.742958	1970	8334	5145	6665	3567	1973	79	1981
ENSMUSG00000047746	Fbxo40	F-box protein 40 [Source:MGI Symbol;Acc:MGI:2443753]	-1.60142	0.0652182	0.742958	8853	12549	1687	1056	835	771	1176	5175
ENSMUSG00000082481	Rps12-ps19	ribosomal protein S12, pseudogene 19 [Source:MGI Symbol;Acc:MGI:3652063]	-1.62811	0.0661114	0.743648	2036	247	3663	2097	167	217	141	2077
ENSMUSG00000028884	Rpa2	replication protein A2 [Source:MGI Symbol;Acc:MGI:1339939]	0.912521	0.0663867	0.744014	3662	2537	4149	2476	3872	7389	10363	2515
ENSMUSG00000029656	C8b	complement component 8, beta polypeptide [Source:MGI Symbol;Acc:MGI:88236]	0.837788	0.0663876	0.744014	13091	4532	2163	14136	14541	15413	15493	15182
ENSMUSG00000021895	Arhgef3	Rho guanine nucleotide exchange factor (GEF) 3 [Source:MGI Symbol;Acc:MGI:1918954]	0.350759	0.0664223	0.744014	7828	9035	9930	11404	14440	11264	9842	13164
ENSMUSG00000025010	Ccnj	cyclin J [Source:MGI Symbol;Acc:MGI:2443297]	-0.235495	0.0662856	0.744014	11491	12681	13012	14414	10726	12629	10750	9722
ENSMUSG00000032251	Irak1bp1	interleukin-1 receptor-associated kinase 1 binding protein 1 [Source:MGI Symbol;Acc:MGI:1929475]	-0.370764	0.0663729	0.744014	9379	7854	8980	8999	7460	5850	7907	6015
ENSMUSG00000034595	Ppp1r18	protein phosphatase 1, regulatory subunit 18 [Source:MGI Symbol;Acc:MGI:1923698]	-0.441388	0.0662327	0.744014	13950	14017	12418	11900	5809	11767	8687	12241
ENSMUSG00000055341	Zfp457	zinc finger protein 457 [Source:MGI Symbol;Acc:MGI:2664334]	-0.898727	0.0664715	0.744045	9896	9901	8311	3576	6674	5105	3234	1981
ENSMUSG00000066442	Mthfs	5, 10-methenyltetrahydrofolate synthetase [Source:MGI Symbol;Acc:MGI:1340032]	-0.625127	0.0665489	0.744391	14056	7248	6093	8569	5182	6688	6882	4567
ENSMUSG00000032198	Dock6	dedicator of cytokinesis 6 [Source:MGI Symbol;Acc:MGI:1914789]	0.65652	0.0667114	0.744661	5334	6832	13530	4458	11353	13198	9870	13110
ENSMUSG00000015016	Acsf3	acyl-CoA synthetase family member 3 [Source:MGI Symbol;Acc:MGI:2182591]	-0.416033	0.0667124	0.744661	7203	8291	9703	9116	7184	5035	7182	6316
ENSMUSG00000046317	BC107364	cDNA sequence BC107364 [Source:MGI Symbol;Acc:MGI:3618860]	-0.902502	0.0666986	0.744661	6701	5157	13647	9881	3567	6688	1937	6738
ENSMUSG00000040557	Mettl27	methyltransferase like 27 [Source:MGI Symbol;Acc:MGI:1933146]	-0.507948	0.0668442	0.745483	11531	7696	13910	14481	8740	8045	10845	5856
ENSMUSG00000040631	Dok4	docking protein 4 [Source:MGI Symbol;Acc:MGI:2148865]	-1.04431	0.066879	0.745483	2919	3872	12296	3659	1346	2774	3973	2936
ENSMUSG00000071192	Wfikkn1	WAP, FS, Ig, KU, and NTR-containing protein 1 [Source:MGI Symbol;Acc:MGI:2670967]	1.19158	0.0676494	0.750115	1835	13968	1065	5288	8517	14241	14006	13841
ENSMUSG00000053646	Plxnb1	plexin B1 [Source:MGI Symbol;Acc:MGI:2154238]	0.861294	0.0673847	0.750115	8886	2657	12336	3230	14366	14339	10587	9956
ENSMUSG00000070348	Ccnd1	cyclin D1 [Source:MGI Symbol;Acc:MGI:88313]	0.669158	0.0675268	0.750115	5047	9284	9408	3778	9550	13340	7778	13088
ENSMUSG00000021815	Mss51	MSS51 mitochondrial translational activator [Source:MGI Symbol;Acc:MGI:1922093]	0.577404	0.0675987	0.750115	887	1306	1065	1462	1178	1864	2531	1470
ENSMUSG00000018845	Unc45b	unc-45 myosin chaperone B [Source:MGI Symbol;Acc:MGI:2443377]	0.535129	0.0676937	0.750115	8648	5294	7388	5521	6956	11725	8431	11797
ENSMUSG00000050410	Tcf19	transcription factor 19 [Source:MGI Symbol;Acc:MGI:103180]	0.462356	0.0674655	0.750115	5914	8195	7500	7648	7268	12230	12018	8794
ENSMUSG00000017978	Cadps2	Ca2+-dependent activator protein for secretion 2 [Source:MGI Symbol;Acc:MGI:2443963]	-0.427009	0.0676822	0.750115	14468	10147	12828	14267	10392	12934	8557	6579
ENSMUSG00000021243	Fcf1	FCF1 rRNA processing protein [Source:MGI Symbol;Acc:MGI:1920986]	-0.630026	0.0675975	0.750115	12553	9003	10188	4886	5856	7198	4499	6116
ENSMUSG00000072944	Nup62cl	nucleoporin 62 C-terminal like [Source:MGI Symbol;Acc:MGI:2685565]	-0.858465	0.0677158	0.750115	5637	13686	4715	8656	3933	7336	2570	4193
ENSMUSG00000021576	Pdcd6	programmed cell death 6 [Source:MGI Symbol;Acc:MGI:109283]	-0.509933	0.0679136	0.75075	10837	11163	14845	13097	9190	8108	12661	5113
ENSMUSG00000021539	Lect2	leukocyte cell-derived chemotaxin 2 [Source:MGI Symbol;Acc:MGI:1278342]	-0.780365	0.067886	0.75075	2256	1742	4215	5397	2087	1621	1894	2322
ENSMUSG00000068749	Psma5	proteasome subunit alpha 5 [Source:MGI Symbol;Acc:MGI:1347009]	-1.20987	0.0678436	0.75075	2293	1176	10470	2348	2258	1154	2168	1461
ENSMUSG00000030929	Eri2	exoribonuclease 2 [Source:MGI Symbol;Acc:MGI:1918401]	0.446181	0.0681582	0.75215	13631	5781	9418	10237	13336	14837	11836	13217
ENSMUSG00000022160	Mettl3	methyltransferase like 3 [Source:MGI Symbol;Acc:MGI:1927165]	0.252301	0.0681811	0.75215	10577	9971	10485	14094	14141	13647	12139	13824
ENSMUSG00000018433	Nol11	nucleolar protein 11 [Source:MGI Symbol;Acc:MGI:1916229]	-0.508723	0.0681756	0.75215	8760	10576	8981	8815	8694	5543	7461	4400
ENSMUSG00000015023	Ddx19a	DEAD (Asp-Glu-Ala-Asp) box polypeptide 19a [Source:MGI Symbol;Acc:MGI:99526]	-0.249283	0.0682918	0.752854	11354	12550	9662	12229	9145	9702	9883	9798
ENSMUSG00000026805	Barhl1	BarH like homeobox 1 [Source:MGI Symbol;Acc:MGI:1859288]	-1.96015	0.0683462	0.752935	99	8334	14116	6665	1929	1973	3516	90
ENSMUSG00000036104	Rab3gap1	RAB3 GTPase activating protein subunit 1 [Source:MGI Symbol;Acc:MGI:2445001]	-0.532392	0.0685118	0.754241	7745	6577	13922	8565	6421	6473	6637	5919
ENSMUSG00000021948	Prkcd	protein kinase C, delta [Source:MGI Symbol;Acc:MGI:97598]	-0.230896	0.0686135	0.754843	14016	14026	14252	12414	14017	11901	10114	10585
ENSMUSG00000027305	Ndufaf1	NADH:ubiquinone oxidoreductase complex assembly factor 1 [Source:MGI Symbol;Acc:MGI:1916952]	0.567345	0.0687516	0.755844	4846	5063	5115	6452	8987	10653	7214	4969
ENSMUSG00000027865	Gdap2	ganglioside-induced differentiation-associated-protein 2 [Source:MGI Symbol;Acc:MGI:1338001]	-0.397481	0.0690421	0.757331	13033	10409	7669	11660	7416	7749	8144	9162
ENSMUSG00000108484	Gm18537	predicted gene, 18537 [Source:MGI Symbol;Acc:MGI:5010722]	-0.651863	0.0689459	0.757331	12755	13160	7422	11120	7576	7631	3344	9744
ENSMUSG00000024258	Polr2d	polymerase (RNA) II (DNA directed) polypeptide D [Source:MGI Symbol;Acc:MGI:1916491]	-1.04252	0.0690759	0.757331	15119	14146	13021	14458	4005	9634	13006	903
ENSMUSG00000027824	Vmn2r1	vomeronasal 2, receptor 1 [Source:MGI Symbol;Acc:MGI:3645892]	-1.26239	0.0690503	0.757331	8386	10265	7088	13450	939	10230	4074	1093
ENSMUSG00000024829	Mrpl21	mitochondrial ribosomal protein L21 [Source:MGI Symbol;Acc:MGI:2660674]	-0.619341	0.0692621	0.757917	8879	14386	11947	7466	10931	5492	6038	5321
ENSMUSG00000027857	Tshb	thyroid stimulating hormone, beta subunit [Source:MGI Symbol;Acc:MGI:98848]	-0.660325	0.0691925	0.757917	2720	5065	3307	2789	1841	3220	1836	1886
ENSMUSG00000027313	Chac1	ChaC, cation transport regulator 1 [Source:MGI Symbol;Acc:MGI:1916315]	-1.39095	0.0692712	0.757917	2683	2720	1423	15190	3410	1285	2791	909
ENSMUSG00000025004	Cyp2c40	cytochrome P450, family 2, subfamily c, polypeptide 40 [Source:MGI Symbol;Acc:MGI:1306815]	-0.640675	0.0693227	0.757963	14411	13212	6420	12523	11523	6577	4784	6984
ENSMUSG00000023915	Tnfrsf21	tumor necrosis factor receptor superfamily, member 21 [Source:MGI Symbol;Acc:MGI:2151075]	-1.35341	0.0696176	0.760668	2425	5588	1038	14689	2402	1370	1539	3980
ENSMUSG00000015950	Ncf1	neutrophil cytosolic factor 1 [Source:MGI Symbol;Acc:MGI:97283]	0.999233	0.0701194	0.765108	4667	1114	8264	4733	12937	11413	6600	6586
ENSMUSG00000004110	Cacna1e	calcium channel, voltage-dependent, R type, alpha 1E subunit [Source:MGI Symbol;Acc:MGI:106217]	0.620058	0.0701095	0.765108	3966	8334	9955	9881	7318	13712	14156	14205
ENSMUSG00000102748	Pcdhgb2	protocadherin gamma subfamily B, 2 [Source:MGI Symbol;Acc:MGI:1935170]	1.33747	0.0703317	0.766902	1463	802	3027	1394	1091	4292	10280	1233
ENSMUSG00000066677	Ifi208	interferon activated gene 208 [Source:MGI Symbol;Acc:MGI:2442822]	0.573826	0.0704041	0.767171	4380	4217	6206	3532	6250	8624	7482	4935
ENSMUSG00000083435	Gm15824	predicted gene 15824 [Source:MGI Symbol;Acc:MGI:3801976]	1.5977	0.0705016	0.767711	5124	765	1204	1332	13379	1191	1038	9891
ENSMUSG00000115792	Vmn1r16	vomeronasal 1 receptor 16 [Source:MGI Symbol;Acc:MGI:2159465]	1.19289	0.0708973	0.768036	1808	8453	2387	1945	10311	13723	6936	2391
ENSMUSG00000027822	Slc33a1	solute carrier family 33 (acetyl-CoA transporter), member 1 [Source:MGI Symbol;Acc:MGI:1332247]	0.996233	0.0706646	0.768036	2843	4322	4714	1921	6277	2854	13931	4466
ENSMUSG00000085042	Abhd11os	abhydrolase domain containing 11, opposite strand [Source:MGI Symbol;Acc:MGI:1917062]	0.77397	0.070828	0.768036	7206	4064	3860	8526	5710	13669	14261	6811
ENSMUSG00000031917	Nip7	NIP7, nucleolar pre-rRNA processing protein [Source:MGI Symbol;Acc:MGI:1913414]	0.581496	0.0710107	0.768036	7527	6354	6574	4819	8935	6337	14394	8154
ENSMUSG00000004319	Clcn3	chloride channel, voltage-sensitive 3 [Source:MGI Symbol;Acc:MGI:103555]	0.462725	0.0708304	0.768036	10504	5660	7890	12948	13132	12477	11438	13947
ENSMUSG00000020400	Tnip1	TNFAIP3 interacting protein 1 [Source:MGI Symbol;Acc:MGI:1926194]	0.38107	0.0709904	0.768036	7795	6848	11608	10847	11313	13081	12590	11329
ENSMUSG00000058503	Fam133b	family with sequence similarity 133, member B [Source:MGI Symbol;Acc:MGI:1915402]	-0.639203	0.0709965	0.768036	14206	7858	8140	13835	4532	6630	10966	6148
ENSMUSG00000067367	Lyar	Ly1 antibody reactive clone [Source:MGI Symbol;Acc:MGI:107470]	-0.797705	0.0708013	0.768036	12191	10058	8497	5168	2149	5708	5390	7413
ENSMUSG00000026058	Khdrbs2	KH domain containing, RNA binding, signal transduction associated 2 [Source:MGI Symbol;Acc:MGI:2159649]	-1.28458	0.0710042	0.768036	6831	13649	11908	6792	1854	1333	1341	11555
ENSMUSG00000112855	Gm47842	predicted gene, 47842 [Source:MGI Symbol;Acc:MGI:6097046]	-1.5669	0.0706042	0.768036	13288	12697	1424	14593	10841	1263	1167	906
ENSMUSG00000074569	Gcnt7	glucosaminyl (N-acetyl) transferase family member 7 [Source:MGI Symbol;Acc:MGI:3606143]	-1.36205	0.0711024	0.76851	9896	5157	1334	766	2985	1191	1540	957
ENSMUSG00000022517	Mgrn1	mahogunin, ring finger 1 [Source:MGI Symbol;Acc:MGI:2447670]	-0.180931	0.0712014	0.769062	15182	14438	12846	15167	11935	12795	11542	14568
ENSMUSG00000042489	Clspn	claspin [Source:MGI Symbol;Acc:MGI:2445153]	1.10892	0.0713589	0.770243	1970	5270	1956	5481	13957	8591	7127	1981
ENSMUSG00000038539	Atf5	activating transcription factor 5 [Source:MGI Symbol;Acc:MGI:2141857]	0.930753	0.0715031	0.770244	4743	3245	2761	4326	4551	3256	14940	5990
ENSMUSG00000013539	Tango2	transport and golgi organization 2 [Source:MGI Symbol;Acc:MGI:101825]	0.317955	0.0714825	0.770244	14053	8678	9074	13936	13951	14265	14012	14791
ENSMUSG00000098377	Tango2	transport and golgi organization 2 [Source:MGI Symbol;Acc:MGI:101825]	0.317955	0.0714825	0.770244	14053	8678	9074	13936	13951	14265	14012	14791
ENSMUSG00000094891	Olfr55	olfactory receptor 55 [Source:MGI Symbol;Acc:MGI:1333751]	1.854	0.0722958	0.771011	99	1940	3618	99	5188	11702	1937	1981
ENSMUSG00000021175	Cdca7l	cell division cycle associated 7 like [Source:MGI Symbol;Acc:MGI:2384982]	1.50826	0.0721671	0.771011	581	1064	8966	1202	12270	2269	10486	8579
ENSMUSG00000090966	Vmn2r116	vomeronasal 2, receptor 116 [Source:MGI Symbol;Acc:MGI:3646674]	1.12087	0.0718268	0.771011	713	5466	2561	8659	8467	8370	8854	12148
ENSMUSG00000114278	Gm49027	predicted gene, 49027 [Source:MGI Symbol;Acc:MGI:6118396]	0.900298	0.0720651	0.771011	2496	1932	2358	2424	2399	2321	3516	8954
ENSMUSG00000025862	Stag2	stromal antigen 2 [Source:MGI Symbol;Acc:MGI:1098583]	0.609084	0.0719908	0.771011	12492	4472	7638	5450	11574	13569	10688	10007
ENSMUSG00000031485	Plpbp	pyridoxal phosphate binding protein [Source:MGI Symbol;Acc:MGI:1891207]	0.535967	0.0722735	0.771011	5951	14587	5876	14365	13815	14971	15491	14849
ENSMUSG00000020250	Txnrd1	thioredoxin reductase 1 [Source:MGI Symbol;Acc:MGI:1354175]	0.4209	0.071833	0.771011	9576	8058	11370	8571	7890	14787	13861	13766
ENSMUSG00000018476	Kdm6b	KDM1 lysine (K)-specific demethylase 6B [Source:MGI Symbol;Acc:MGI:2448492]	0.267488	0.0721859	0.771011	10119	9874	9285	7706	10696	12069	11010	10743
ENSMUSG00000022280	Rnf19a	ring finger protein 19A [Source:MGI Symbol;Acc:MGI:1353623]	-0.267063	0.0719979	0.771011	14617	14003	15309	13163	12876	12771	8519	13278
ENSMUSG00000064128	Cenpj	centromere protein J [Source:MGI Symbol;Acc:MGI:2684927]	-0.383217	0.0719277	0.771011	8079	11701	13410	9738	7933	9228	7930	7823
ENSMUSG00000030505	Prmt3	protein arginine N-methyltransferase 3 [Source:MGI Symbol;Acc:MGI:1919224]	-0.52129	0.0718607	0.771011	12157	7417	10333	10195	5455	9964	6925	5597
ENSMUSG00000028057	Rit1	Ras-like without CAAX 1 [Source:MGI Symbol;Acc:MGI:108053]	-0.656642	0.0716533	0.771011	7035	5823	15351	10175	6793	6973	4445	6138
ENSMUSG00000036615	Rfxap	regulatory factor X-associated protein [Source:MGI Symbol;Acc:MGI:2180854]	-0.669813	0.0721281	0.771011	5475	12138	11911	9080	6596	4934	3978	8758
ENSMUSG00000046761	Fam83h	family with sequence similarity 83, member H [Source:MGI Symbol;Acc:MGI:2145900]	-0.704868	0.072189	0.771011	12539	4777	8475	4628	4865	4355	4967	4475
ENSMUSG00000091123	Gm17181	predicted gene 17181 [Source:MGI Symbol;Acc:MGI:4938008]	-1.15473	0.0722009	0.771011	7065	5157	8561	3877	474	5105	3516	1981
ENSMUSG00000062753	AI413582	expressed sequence AI413582 [Source:MGI Symbol;Acc:MGI:2146839]	0.599249	0.0723629	0.771213	5675	7063	5772	8956	5551	12503	9988	13567
ENSMUSG00000027276	Jag1	jagged 1 [Source:MGI Symbol;Acc:MGI:1095416]	1.15277	0.0725281	0.772216	2615	4045	947	12460	14788	8410	8993	12426
ENSMUSG00000080697	Vmn1r-ps107	vomeronasal 1 receptor, pseudogene 107 [Source:MGI Symbol;Acc:MGI:4439059]	1.09958	0.0725601	0.772216	1566	1853	3417	1462	3206	2660	1649	10267
ENSMUSG00000036955	Kifbp	kinesin family binding protein [Source:MGI Symbol;Acc:MGI:1919570]	-0.752211	0.0726192	0.772216	12286	14408	5891	13614	8421	10370	5430	3207
ENSMUSG00000052632	Asap2	ArfGAP with SH3 domain, ankyrin repeat and PH domain 2 [Source:MGI Symbol;Acc:MGI:2685438]	-0.757203	0.0726651	0.772216	14826	6442	14208	7834	7071	2937	9140	6476
ENSMUSG00000064023	Klk8	kallikrein related-peptidase 8 [Source:MGI Symbol;Acc:MGI:1343327]	-0.828931	0.0726979	0.772216	5224	9901	5145	3576	5182	2607	3654	1981
ENSMUSG00000050552	Lamtor4	late endosomal/lysosomal adaptor, MAPK and MTOR activator 4 [Source:MGI Symbol;Acc:MGI:1913346]	-0.254902	0.0727507	0.772265	15311	13137	13206	14534	9447	11584	11386	14671
ENSMUSG00000055782	Abcd2	ATP-binding cassette, sub-family D (ALD), member 2 [Source:MGI Symbol;Acc:MGI:1349467]	1.16869	0.0733709	0.775255	1152	9885	6318	1325	10971	8081	7901	15041
ENSMUSG00000041408	Wapl	WAPL cohesin release factor [Source:MGI Symbol;Acc:MGI:2675859]	0.854817	0.0730816	0.775255	12627	5105	3386	3413	14802	7435	13454	8674
ENSMUSG00000028059	Arhgef2	rho/rac guanine nucleotide exchange factor (GEF) 2 [Source:MGI Symbol;Acc:MGI:103264]	0.553294	0.0733646	0.775255	10247	10739	5804	4928	14351	11312	11522	9359
ENSMUSG00000039449	Prpf18	pre-mRNA processing factor 18 [Source:MGI Symbol;Acc:MGI:1914479]	0.360167	0.0731669	0.775255	15093	8951	7884	13069	14768	15310	14789	12890
ENSMUSG00000062861	Zfp28	zinc finger protein 28 [Source:MGI Symbol;Acc:MGI:99175]	0.297371	0.0733229	0.775255	9995	12361	8851	9190	10475	13683	11999	13487
ENSMUSG00000026269	Rnpepl1	arginyl aminopeptidase (aminopeptidase B)-like 1 [Source:MGI Symbol;Acc:MGI:1914170]	0.229132	0.0732774	0.775255	11997	9675	13064	14442	13142	14692	15233	14576
ENSMUSG00000030319	Cand2	cullin-associated and neddylation-dissociated 2 (putative) [Source:MGI Symbol;Acc:MGI:1914338]	-1.59464	0.0733428	0.775255	9946	8337	13671	1066	917	929	789	8298
ENSMUSG00000054115	Skp2	S-phase kinase-associated protein 2 (p45) [Source:MGI Symbol;Acc:MGI:1351663]	0.895009	0.073546	0.776197	6064	4435	4977	2810	10510	2923	6481	14091
ENSMUSG00000035472	Slc25a21	solute carrier family 25 (mitochondrial oxodicarboxylate carrier), member 21 [Source:MGI Symbol;Acc:MGI:2445059]	0.579404	0.0736537	0.776197	6625	4431	9727	7384	14496	7621	10994	8977
ENSMUSG00000038286	Bphl	biphenyl hydrolase-like (serine hydrolase, breast epithelial mucin-associated antigen) [Source:MGI Symbol;Acc:MGI:1915271]	-0.667663	0.0736214	0.776197	7062	13776	10769	13500	4088	10330	4925	9053
ENSMUSG00000031990	Jam3	junction adhesion molecule 3 [Source:MGI Symbol;Acc:MGI:1933825]	-0.823291	0.0735794	0.776197	8364	4049	5361	14106	3958	2938	5505	5616
ENSMUSG00000000320	Alox12	arachidonate 12-lipoxygenase [Source:MGI Symbol;Acc:MGI:87998]	0.561995	0.0737897	0.777119	5196	5445	10246	7013	11563	10146	7042	12438
ENSMUSG00000036513	Commd2	COMM domain containing 2 [Source:MGI Symbol;Acc:MGI:1098806]	0.630288	0.0740068	0.778894	5378	7434	3925	3786	10464	7087	5483	8733
ENSMUSG00000046567	4930430F08Rik	RIKEN cDNA 4930430F08 gene [Source:MGI Symbol;Acc:MGI:1921197]	0.297843	0.0741344	0.779725	12351	11154	8551	14742	14712	15474	12166	15177
ENSMUSG00000038658	Ric1	RAB6A GEF complex partner 1 [Source:MGI Symbol;Acc:MGI:1924893]	-0.291913	0.0742181	0.779739	14609	15380	14799	14934	12582	13713	8032	14455
ENSMUSG00000028863	Meaf6	MYST/Esa1-associated factor 6 [Source:MGI Symbol;Acc:MGI:1917338]	-0.396373	0.074233	0.779739	14094	10738	9752	14310	9765	6610	10882	9891
ENSMUSG00000030407	Qpctl	glutaminyl-peptide cyclotransferase-like [Source:MGI Symbol;Acc:MGI:1914619]	0.79129	0.0744353	0.781351	4847	4269	4555	3383	4489	4357	6761	13907
ENSMUSG00000027739	Rab33b	RAB33B, member RAS oncogene family [Source:MGI Symbol;Acc:MGI:1330805]	-0.921272	0.0745431	0.781971	5725	2735	11989	2962	2845	2914	3285	3318
ENSMUSG00000052105	Mtcl1	microtubule crosslinking factor 1 [Source:MGI Symbol;Acc:MGI:1915867]	1.51358	0.0747591	0.783114	8832	4161	2184	89	6964	13629	10725	12269
ENSMUSG00000001687	Ubl3	ubiquitin-like 3 [Source:MGI Symbol;Acc:MGI:1344373]	-0.451672	0.0747986	0.783114	9760	13148	13580	10055	9578	11296	6216	6942
ENSMUSG00000035561	Aldh1b1	aldehyde dehydrogenase 1 family, member B1 [Source:MGI Symbol;Acc:MGI:1919785]	-0.974337	0.0747798	0.783114	2580	5790	1333	4785	1506	1517	1133	3218
ENSMUSG00000015165	Hnrnpl	heterogeneous nuclear ribonucleoprotein L [Source:MGI Symbol;Acc:MGI:104816]	0.580709	0.0749064	0.783219	5055	10880	9944	5367	14536	11351	8320	12524
ENSMUSG00000043308	Vmn1r75	vomeronasal 1 receptor 75 [Source:MGI Symbol;Acc:MGI:2159645]	-1.28492	0.074902	0.783219	13680	14293	12166	929	2536	7310	5301	1707
ENSMUSG00000004936	Map2k1	mitogen-activated protein kinase kinase 1 [Source:MGI Symbol;Acc:MGI:1346866]	0.866401	0.075166	0.784398	2501	2418	6030	5513	4184	11963	5453	8412
ENSMUSG00000023963	Cyp39a1	cytochrome P450, family 39, subfamily a, polypeptide 1 [Source:MGI Symbol;Acc:MGI:1927096]	0.642265	0.0751368	0.784398	3475	8069	9466	8228	9382	7861	15094	13297
ENSMUSG00000039704	Lmbrd2	LMBR1 domain containing 2 [Source:MGI Symbol;Acc:MGI:2444173]	-1.01479	0.0751395	0.784398	10376	2627	14064	4006	3839	5685	3596	2258
ENSMUSG00000031574	Star	steroidogenic acute regulatory protein [Source:MGI Symbol;Acc:MGI:102760]	0.245274	0.0753317	0.785616	11489	9108	11454	9823	10737	12888	13096	12913
ENSMUSG00000024312	Wdr46	WD repeat domain 46 [Source:MGI Symbol;Acc:MGI:1931871]	0.739684	0.0756671	0.786744	6121	5139	5551	5785	4961	13996	13614	5160
ENSMUSG00000044244	Il20rb	interleukin 20 receptor beta [Source:MGI Symbol;Acc:MGI:2143266]	0.673279	0.0758835	0.786744	7012	8788	2814	5274	8487	8924	8386	12297
ENSMUSG00000032312	Csk	c-src tyrosine kinase [Source:MGI Symbol;Acc:MGI:88537]	0.55712	0.0760294	0.786744	11762	5362	10327	8543	7115	15191	15474	15179
ENSMUSG00000026604	Ptpn14	protein tyrosine phosphatase, non-receptor type 14 [Source:MGI Symbol;Acc:MGI:102467]	0.512354	0.0757035	0.786744	7069	7972	7715	5862	8997	12611	12885	6327
ENSMUSG00000032280	Tle3	transducin-like enhancer of split 3 [Source:MGI Symbol;Acc:MGI:104634]	0.367061	0.075989	0.786744	8967	7800	8236	8146	8019	13560	10752	10422
ENSMUSG00000058997	Vwa8	von Willebrand factor A domain containing 8 [Source:MGI Symbol;Acc:MGI:1919008]	-0.261494	0.075725	0.786744	14187	11404	14249	13895	12491	9618	9747	12971
ENSMUSG00000070319	Eif3g	eukaryotic translation initiation factor 3, subunit G [Source:MGI Symbol;Acc:MGI:1858258]	-0.434629	0.075647	0.786744	10608	12154	14180	10283	12432	8478	6748	7283
ENSMUSG00000026042	Col5a2	collagen, type V, alpha 2 [Source:MGI Symbol;Acc:MGI:88458]	-0.503764	0.0760324	0.786744	12848	9032	7888	11228	8185	9297	6412	5019
ENSMUSG00000026730	Pter	phosphotriesterase related [Source:MGI Symbol;Acc:MGI:107372]	-0.594515	0.0759285	0.786744	5866	13682	8605	7455	7208	6283	5408	4683
ENSMUSG00000028015	Ctso	cathepsin O [Source:MGI Symbol;Acc:MGI:2139628]	-0.662643	0.0759123	0.786744	10557	6845	10649	5676	5996	6894	5450	2966
ENSMUSG00000092592	Gm20449	predicted gene 20449 [Source:MGI Symbol;Acc:MGI:5141914]	-0.751977	0.076078	0.786744	2925	2912	1898	2730	815	1481	2762	1156
ENSMUSG00000042814	Mcts2	malignant T cell amplified sequence 2 [Source:MGI Symbol;Acc:MGI:1913655]	-0.959289	0.0760423	0.786744	13104	15064	14811	12579	8158	7945	11587	884
ENSMUSG00000035852	Misp	mitotic spindle positioning [Source:MGI Symbol;Acc:MGI:1926156]	-1.4781	0.0756997	0.786744	754	5552	8958	8240	834	491	1937	5175
ENSMUSG00000020654	Adcy3	adenylate cyclase 3 [Source:MGI Symbol;Acc:MGI:99675]	-1.05117	0.0764876	0.790471	3888	5382	12065	14160	2349	8702	4097	1981
ENSMUSG00000020160	Meis1	Meis homeobox 1 [Source:MGI Symbol;Acc:MGI:104717]	0.323063	0.076597	0.791091	12499	12332	8679	8955	10460	14441	14138	14084
ENSMUSG00000025499	Hras	Harvey rat sarcoma virus oncogene [Source:MGI Symbol;Acc:MGI:96224]	0.323496	0.0767594	0.791748	13331	7516	13320	10717	12846	14519	13823	14978
ENSMUSG00000061259	Tmprss11d	transmembrane protease, serine 11d [Source:MGI Symbol;Acc:MGI:2385221]	-1.50187	0.0767166	0.791748	8338	1309	13691	1341	1213	5351	1188	962
ENSMUSG00000095304	Plac9a	placenta specific 9a [Source:MGI Symbol;Acc:MGI:2663998]	1.56801	0.0768886	0.791795	2415	7205	1109	452	13669	799	7006	11677
ENSMUSG00000016940	Kctd2	potassium channel tetramerisation domain containing 2 [Source:MGI Symbol;Acc:MGI:1917632]	-0.495914	0.0769121	0.791795	10596	12174	12099	10609	11868	8496	6849	5036
ENSMUSG00000062794	Zfp599	zinc finger protein 599 [Source:MGI Symbol;Acc:MGI:2679006]	-1.48119	0.0768439	0.791795	9896	1417	13647	13444	9865	771	1441	1679
ENSMUSG00000105452	Gm5276	predicted gene 5276 [Source:MGI Symbol;Acc:MGI:3646382]	1.28533	0.0771662	0.792882	730	6786	6720	925	13393	5123	11689	6748
ENSMUSG00000028437	Ubap1	ubiquitin-associated protein 1 [Source:MGI Symbol;Acc:MGI:2149543]	0.267375	0.077163	0.792882	8115	9780	9670	8061	11322	9619	10918	11021
ENSMUSG00000044337	Ackr3	atypical chemokine receptor 3 [Source:MGI Symbol;Acc:MGI:109562]	-0.677219	0.0771066	0.792882	8308	13466	9955	11615	3567	6688	11676	5175
ENSMUSG00000070420	Zscan25	zinc finger and SCAN domain containing 25 [Source:MGI Symbol;Acc:MGI:3647079]	1.1666	0.0775043	0.793349	1638	1547	12223	2593	6844	14466	10055	9044
ENSMUSG00000093666	Vmn1r-ps15	vomeronasal 1 receptor, pseudogene 15 [Source:MGI Symbol;Acc:MGI:3648676]	1.12585	0.0773585	0.793349	745	1196	1460	1503	830	1457	1479	6936
ENSMUSG00000095079	Igha	immunoglobulin heavy constant alpha [Source:MGI Symbol;Acc:MGI:96444]	1.07187	0.0773709	0.793349	887	3392	8311	6665	9865	13520	5082	12010
ENSMUSG00000055137	Sugct	succinyl-CoA glutarate-CoA transferase [Source:MGI Symbol;Acc:MGI:1923221]	0.185503	0.0775086	0.793349	11537	13415	13611	10769	14853	13214	14733	13301
ENSMUSG00000057503	Olfr1459	olfactory receptor 1459 [Source:MGI Symbol;Acc:MGI:3031293]	-0.721207	0.0774227	0.793349	4222	4722	11167	5689	3199	4282	4927	3242
ENSMUSG00000052426	Gm9877	predicted gene 9877 [Source:MGI Symbol;Acc:MGI:3708538]	-1.21085	0.0774234	0.793349	10298	3867	7360	2465	533	2364	2183	5284
ENSMUSG00000028970	Abcb1b	ATP-binding cassette, sub-family B (MDR/TAP), member 1B [Source:MGI Symbol;Acc:MGI:97568]	-0.581905	0.0775757	0.793529	6353	7592	8329	4362	4207	5860	4354	3374
ENSMUSG00000041578	Crx	cone-rod homeobox [Source:MGI Symbol;Acc:MGI:1194883]	1.52343	0.0777289	0.79459	796	7018	1362	970	3796	13940	1073	10358
ENSMUSG00000027569	Mrgbp	MRG/MORF4L binding protein [Source:MGI Symbol;Acc:MGI:1920497]	-0.598004	0.0778058	0.794869	11335	11156	15567	9500	6619	6640	4836	13325
ENSMUSG00000041992	Rapgef5	Rap guanine nucleotide exchange factor (GEF) 5 [Source:MGI Symbol;Acc:MGI:2444365]	0.578379	0.078051	0.795346	6335	8399	10147	3742	8866	11919	10294	11660
ENSMUSG00000035824	Tk2	thymidine kinase 2, mitochondrial [Source:MGI Symbol;Acc:MGI:1913266]	-0.741921	0.0780154	0.795346	7078	11929	8604	12234	4486	5520	10729	3090
ENSMUSG00000106819	Gm43498	predicted gene 43498 [Source:MGI Symbol;Acc:MGI:5663635]	-0.80141	0.0779788	0.795346	4781	5818	4989	6516	4424	1699	4846	1714
ENSMUSG00000116954	Gm5676	predicted gene 5676 [Source:MGI Symbol;Acc:MGI:3645537]	-1.5368	0.0779109	0.795346	569	1227	14621	9894	1419	2423	3948	1278
ENSMUSG00000042396	Rbm7	RNA binding motif protein 7 [Source:MGI Symbol;Acc:MGI:1914260]	-0.252938	0.0781799	0.795648	13174	11606	15583	11243	9564	11192	11075	11476
ENSMUSG00000029863	Casp2	caspase 2 [Source:MGI Symbol;Acc:MGI:97295]	-0.99925	0.078142	0.795648	10024	15395	12110	8769	1244	5314	4022	12581
ENSMUSG00000055835	Zfp1	zinc finger protein 1 [Source:MGI Symbol;Acc:MGI:99154]	-0.271035	0.0784393	0.797782	13109	15287	13794	13790	9767	15292	10255	11078
ENSMUSG00000049583	Grm5	glutamate receptor, metabotropic 5 [Source:MGI Symbol;Acc:MGI:1351342]	1.04302	0.0786257	0.798664	3586	3609	923	6699	3619	6710	8643	11559
ENSMUSG00000050423	Ppp1r3g	protein phosphatase 1, regulatory subunit 3G [Source:MGI Symbol;Acc:MGI:1923737]	-0.961028	0.0785884	0.798664	4954	3041	14682	6286	1886	5018	4375	3599
ENSMUSG00000030167	Klrc1	killer cell lectin-like receptor subfamily C, member 1 [Source:MGI Symbol;Acc:MGI:1336161]	1.18141	0.0788131	0.799369	10515	2141	1584	1332	12093	10448	7168	5608
ENSMUSG00000056131	Pgm3	phosphoglucomutase 3 [Source:MGI Symbol;Acc:MGI:97566]	0.509071	0.0788448	0.799369	6053	9493	8051	7476	14698	12488	10345	6690
ENSMUSG00000034009	Rxfp1	relaxin/insulin-like family peptide receptor 1 [Source:MGI Symbol;Acc:MGI:2682211]	-0.440245	0.078795	0.799369	11676	13466	7351	13444	8237	8412	6934	10273
ENSMUSG00000032491	Nradd	neurotrophin receptor associated death domain [Source:MGI Symbol;Acc:MGI:1914419]	-1.3724	0.0788974	0.799397	1500	14164	11874	10254	915	1224	8514	3944
ENSMUSG00000113898	Gm19144	predicted gene, 19144 [Source:MGI Symbol;Acc:MGI:5011329]	-1.3221	0.0789988	0.799919	8308	8334	13647	13444	1305	13520	1441	1225
ENSMUSG00000040033	Stat2	signal transducer and activator of transcription 2 [Source:MGI Symbol;Acc:MGI:103039]	0.59519	0.0794259	0.801885	14659	11248	4367	6039	12120	14831	14289	13617
ENSMUSG00000075528	Aarsd1	alanyl-tRNA synthetase domain containing 1 [Source:MGI Symbol;Acc:MGI:1916934]	0.402571	0.0795539	0.801885	7946	8791	6449	10518	11611	10169	13754	9018
ENSMUSG00000006641	Slc5a6	solute carrier family 5 (sodium-dependent vitamin transporter), member 6 [Source:MGI Symbol;Acc:MGI:2660847]	-0.572367	0.0795932	0.801885	9852	5896	7454	13294	5612	4866	7459	6607
ENSMUSG00000022750	Klhl22	kelch-like 22 [Source:MGI Symbol;Acc:MGI:1337995]	-0.647081	0.0795329	0.801885	11504	14396	10313	8479	6776	5487	4034	12242
ENSMUSG00000031933	Izumo1r	IZUMO1 receptor, JUNO [Source:MGI Symbol;Acc:MGI:1929185]	-1.06572	0.0793896	0.801885	3558	3537	5145	8240	699	1973	1937	5175
ENSMUSG00000071398	2410004P03Rik	RIKEN cDNA 2410004P03 gene [Source:MGI Symbol;Acc:MGI:1920917]	-1.28756	0.0793808	0.801885	2929	1340	12497	1943	2694	830	2753	1387
ENSMUSG00000052085	Dock8	dedicator of cytokinesis 8 [Source:MGI Symbol;Acc:MGI:1921396]	-1.4237	0.0794518	0.801885	13352	3982	3762	13066	1246	1178	848	9462
ENSMUSG00000042388	Dlgap3	DLG associated protein 3 [Source:MGI Symbol;Acc:MGI:3039563]	-1.80246	0.0793716	0.801885	4087	9901	8311	3618	3621	3640	79	90
ENSMUSG00000024353	Mzb1	marginal zone B and B1 cell-specific protein 1 [Source:MGI Symbol;Acc:MGI:1917066]	1.22022	0.0798011	0.80194	6796	1076	5145	812	5182	5105	13548	8384
ENSMUSG00000021252	Erg28	ergosterol biosynthesis 28 [Source:MGI Symbol;Acc:MGI:1915571]	0.712028	0.0798077	0.80194	3757	8529	4058	8514	7552	10677	15322	7169
ENSMUSG00000045751	Mms22l	MMS22-like, DNA repair protein [Source:MGI Symbol;Acc:MGI:2684980]	0.679224	0.0797751	0.80194	5143	7271	12483	5016	13555	14127	6037	14180
ENSMUSG00000063171	Rps4l	ribosomal protein S4-like [Source:MGI Symbol;Acc:MGI:1913434]	-0.696153	0.0798362	0.80194	7847	7527	3478	6486	3428	2894	5925	3392
ENSMUSG00000083316	Gm15185	predicted gene 15185 [Source:MGI Symbol;Acc:MGI:3705599]	-1.61229	0.0798488	0.80194	671	3851	5782	12446	730	745	479	5487
ENSMUSG00000033216	Eefsec	eukaryotic elongation factor, selenocysteine-tRNA-specific [Source:MGI Symbol;Acc:MGI:2137092]	0.566717	0.0799365	0.802318	8230	4939	6700	9174	14827	6383	10891	10916
ENSMUSG00000026837	Col5a1	collagen, type V, alpha 1 [Source:MGI Symbol;Acc:MGI:88457]	1.24545	0.0801118	0.802571	2837	2802	1487	1946	3193	1613	1911	14792
ENSMUSG00000036775	Decr2	2-4-dienoyl-Coenzyme A reductase 2, peroxisomal [Source:MGI Symbol;Acc:MGI:1347059]	0.376265	0.080076	0.802571	15067	9182	11506	7443	14936	11486	15179	14469
ENSMUSG00000032185	Carm1	coactivator-associated arginine methyltransferase 1 [Source:MGI Symbol;Acc:MGI:1913208]	-0.36431	0.0800588	0.802571	13534	14590	14459	9922	7726	9766	13455	9841
ENSMUSG00000025792	Slc25a10	solute carrier family 25 (mitochondrial carrier, dicarboxylate transporter), member 10 [Source:MGI Symbol;Acc:MGI:1353497]	-0.283795	0.0801714	0.802665	14392	10867	12683	13376	12680	8511	10504	10459
ENSMUSG00000029804	Herc3	hect domain and RLD 3 [Source:MGI Symbol;Acc:MGI:1921248]	0.959605	0.0809699	0.802686	1743	7291	5603	2004	5701	5105	9913	11644
ENSMUSG00000048756	Foxo3	forkhead box O3 [Source:MGI Symbol;Acc:MGI:1890081]	0.829535	0.0810909	0.802686	4983	2791	5508	1896	10527	4169	5032	7245
ENSMUSG00000028497	Hacd4	3-hydroxyacyl-CoA dehydratase 4 [Source:MGI Symbol;Acc:MGI:1914025]	0.793521	0.0814586	0.802686	3489	7794	4921	3016	5048	9032	5737	13497
ENSMUSG00000079641	Rpl39	ribosomal protein L39 [Source:MGI Symbol;Acc:MGI:1914498]	0.793021	0.0807693	0.802686	3996	2649	5145	8973	11550	12084	6653	5689
ENSMUSG00000039084	Chad	chondroadherin [Source:MGI Symbol;Acc:MGI:1096866]	0.615275	0.0813193	0.802686	4647	9459	9873	6116	12633	14701	12561	6206
ENSMUSG00000037876	Jmjd1c	jumonji domain containing 1C [Source:MGI Symbol;Acc:MGI:1918614]	0.586746	0.0808221	0.802686	8199	7594	10139	5061	14053	12928	13655	5911
ENSMUSG00000116315	Jmjd1c	jumonji domain containing 1C [Source:MGI Symbol;Acc:MGI:1918614]	0.586746	0.0808221	0.802686	8199	7594	10139	5061	14053	12928	13655	5911
ENSMUSG00000048696	Mex3d	mex3 RNA binding family member D [Source:MGI Symbol;Acc:MGI:2681847]	0.575568	0.0806925	0.802686	7588	6325	6555	3205	10149	10006	7556	7568
ENSMUSG00000034557	Zfyve9	zinc finger, FYVE domain containing 9 [Source:MGI Symbol;Acc:MGI:2652838]	0.537546	0.0809194	0.802686	6228	4955	8305	6368	6027	9692	9080	12731
ENSMUSG00000032096	Arcn1	archain 1 [Source:MGI Symbol;Acc:MGI:2387591]	0.533344	0.0812324	0.802686	10651	11802	6241	4889	12647	9900	12288	13769
ENSMUSG00000095362	Gm14325	predicted gene 14325 [Source:MGI Symbol;Acc:MGI:3702875]	0.431682	0.080336	0.802686	5978	6436	7873	7829	12662	9317	8023	7921
ENSMUSG00000037601	Nme1	NME/NM23 nucleoside diphosphate kinase 1 [Source:MGI Symbol;Acc:MGI:97355]	0.349415	0.0813995	0.802686	9779	9281	9777	13087	14879	14717	9079	14738
ENSMUSG00000068798	Rap1a	RAS-related protein 1a [Source:MGI Symbol;Acc:MGI:97852]	0.348678	0.0811449	0.802686	8290	9433	11070	9456	9651	14625	14255	10175
ENSMUSG00000029635	Cdk8	cyclin-dependent kinase 8 [Source:MGI Symbol;Acc:MGI:1196224]	-0.302689	0.0815256	0.802686	13788	15365	14268	9522	9448	10172	11905	11398
ENSMUSG00000057788	Ddx49	DEAD (Asp-Glu-Ala-Asp) box polypeptide 49 [Source:MGI Symbol;Acc:MGI:2136689]	-0.432627	0.080741	0.802686	9471	10721	14657	11498	11005	7597	6130	9607
ENSMUSG00000067925	Rtl8a	retrotransposon Gag like 8A [Source:MGI Symbol;Acc:MGI:1913408]	-0.46331	0.081336	0.802686	7537	6252	4533	7377	4240	4662	4642	5096
ENSMUSG00000116103	Rtl8a	retrotransposon Gag like 8A [Source:MGI Symbol;Acc:MGI:1913408]	-0.46331	0.081336	0.802686	7537	6252	4533	7377	4240	4662	4642	5096
ENSMUSG00000032068	Plet1	placenta expressed transcript 1 [Source:MGI Symbol;Acc:MGI:1923759]	-0.533828	0.0805376	0.802686	13041	11709	10025	7410	8952	4588	9032	6566
ENSMUSG00000030397	Mark4	MAP/microtubule affinity regulating kinase 4 [Source:MGI Symbol;Acc:MGI:1920955]	-0.591762	0.0810216	0.802686	14660	11957	12917	11398	8119	14822	4638	6216
ENSMUSG00000021575	Ahrr	aryl-hydrocarbon receptor repressor [Source:MGI Symbol;Acc:MGI:1333776]	-0.667819	0.080363	0.802686	6701	8674	4177	4286	5182	3592	3516	2715
ENSMUSG00000035877	Zhx3	zinc fingers and homeoboxes 3 [Source:MGI Symbol;Acc:MGI:2444772]	-0.730285	0.0803746	0.802686	4721	6826	14203	7222	4614	6103	5917	3241
ENSMUSG00000037149	Ddx1	DEAD (Asp-Glu-Ala-Asp) box polypeptide 1 [Source:MGI Symbol;Acc:MGI:2144727]	-0.799132	0.0810366	0.802686	4912	12782	4257	9370	3201	6507	4938	3354
ENSMUSG00000066363	Serpina3f	serine (or cysteine) peptidase inhibitor, clade A, member 3F [Source:MGI Symbol;Acc:MGI:2182838]	-0.892147	0.0813008	0.802686	6632	9653	13666	5039	5128	1891	8311	3523
ENSMUSG00000027508	Pag1	phosphoprotein associated with glycosphingolipid microdomains 1 [Source:MGI Symbol;Acc:MGI:2443160]	-0.913069	0.08038	0.802686	8622	2755	2764	8578	3243	3960	3094	1768
ENSMUSG00000036062	Phf24	PHD finger protein 24 [Source:MGI Symbol;Acc:MGI:2140712]	-1.14712	0.0814923	0.802686	6324	3082	12594	1332	2985	2411	3768	1371
ENSMUSG00000022665	Ccdc80	coiled-coil domain containing 80 [Source:MGI Symbol;Acc:MGI:1915146]	-1.35158	0.0812054	0.802686	1647	12533	12629	1747	3215	5198	1742	1035
ENSMUSG00000075104	Olfr1219	olfactory receptor 1219 [Source:MGI Symbol;Acc:MGI:3031053]	-1.46093	0.0809796	0.802686	12444	8645	1360	10145	965	1354	922	8599
ENSMUSG00000002058	Unc119	unc-119 lipid binding chaperone [Source:MGI Symbol;Acc:MGI:1328357]	0.804014	0.0816395	0.802822	11045	2061	6576	5695	11585	15076	8882	8764
ENSMUSG00000023868	Pde10a	phosphodiesterase 10A [Source:MGI Symbol;Acc:MGI:1345143]	-0.405276	0.0816051	0.802822	11024	12967	8032	12218	9576	7865	9491	6474
ENSMUSG00000040774	Cept1	choline/ethanolaminephosphotransferase 1 [Source:MGI Symbol;Acc:MGI:2139793]	-0.654453	0.0817356	0.803274	10583	10671	15527	14850	11368	4301	4648	12485
ENSMUSG00000034850	Tmem127	transmembrane protein 127 [Source:MGI Symbol;Acc:MGI:1916720]	-0.421823	0.0818554	0.803959	1411	2063	1498	2203	1177	1528	1305	1346
ENSMUSG00000026319	Relch	RAB11 binding and LisH domain, coiled-coil and HEAT repeat containing [Source:MGI Symbol;Acc:MGI:1922832]	0.488325	0.0820251	0.804639	8595	12469	10916	5392	13543	14921	14882	9080
ENSMUSG00000021541	Trpc7	transient receptor potential cation channel, subfamily C, member 7 [Source:MGI Symbol;Acc:MGI:1349470]	-1.17552	0.0820189	0.804639	3558	1932	10166	6665	5182	1973	746	1981
ENSMUSG00000031930	Wwp2	WW domain containing E3 ubiquitin protein ligase 2 [Source:MGI Symbol;Acc:MGI:1914144]	0.336787	0.0822237	0.806094	10001	8207	9962	6990	9587	12848	10624	11346
ENSMUSG00000042807	Hecw2	HECT, C2 and WW domain containing E3 ubiquitin protein ligase 2 [Source:MGI Symbol;Acc:MGI:2685817]	0.384639	0.0824085	0.807412	13055	7966	13327	7510	15104	14665	13394	11484
ENSMUSG00000059498	Fcgr3	Fc receptor, IgG, low affinity III [Source:MGI Symbol;Acc:MGI:95500]	-1.15785	0.0825627	0.808429	13998	4536	10221	13496	1052	1914	10941	5029
ENSMUSG00000063698	Sfxn4	sideroflexin 4 [Source:MGI Symbol;Acc:MGI:2137680]	0.854957	0.0829677	0.808869	2272	1875	1874	827	3020	1871	1864	5631
ENSMUSG00000057378	Ryr3	ryanodine receptor 3 [Source:MGI Symbol;Acc:MGI:99684]	0.841563	0.0828917	0.808869	5124	5157	3618	2004	11550	5105	3550	8293
ENSMUSG00000038393	Txnip	thioredoxin interacting protein [Source:MGI Symbol;Acc:MGI:1889549]	0.62114	0.0830859	0.808869	4424	5869	9792	12930	14888	8061	14820	13011
ENSMUSG00000026385	Dbi	diazepam binding inhibitor [Source:MGI Symbol;Acc:MGI:94865]	0.599455	0.0827323	0.808869	8176	4338	14896	7755	15085	15158	9217	13820
ENSMUSG00000057181	5730455P16Rik	RIKEN cDNA 5730455P16 gene [Source:MGI Symbol;Acc:MGI:1917841]	0.545001	0.0828042	0.808869	6289	6294	6525	6185	6196	8499	7616	14592
ENSMUSG00000026203	Dnajb2	DnaJ heat shock protein family (Hsp40) member B2 [Source:MGI Symbol;Acc:MGI:1928739]	0.380305	0.0831902	0.808869	6913	10434	9268	10369	8889	12346	14718	12186
ENSMUSG00000024454	Hdac3	histone deacetylase 3 [Source:MGI Symbol;Acc:MGI:1343091]	-0.221817	0.0830533	0.808869	10840	12598	10815	10865	9378	9314	9287	10709
ENSMUSG00000072772	Grcc10	gene rich cluster, C10 gene [Source:MGI Symbol;Acc:MGI:1315201]	-0.267164	0.0831421	0.808869	15072	13371	12947	15280	14544	13064	9880	9602
ENSMUSG00000039294	Cybc1	cytochrome b 245 chaperone 1 [Source:MGI Symbol;Acc:MGI:2384959]	-0.282766	0.0832132	0.808869	12581	14141	14940	12387	12009	8460	13583	10377
ENSMUSG00000058900	Rsl1	regulator of sex limited protein 1 [Source:MGI Symbol;Acc:MGI:3044162]	-0.45289	0.0831846	0.808869	14844	9316	7629	9607	8198	7978	7726	6341
ENSMUSG00000032035	Ets1	E26 avian leukemia oncogene 1, 5' domain [Source:MGI Symbol;Acc:MGI:95455]	-0.510407	0.0830237	0.808869	11716	9980	7918	9906	8280	8006	7419	4039
ENSMUSG00000046607	Hrk	harakiri, BCL2 interacting protein (contains only BH3 domain) [Source:MGI Symbol;Acc:MGI:1201608]	-0.996261	0.0831175	0.808869	6707	10197	12366	10066	6678	8482	934	3625
ENSMUSG00000036333	Kidins220	kinase D-interacting substrate 220 [Source:MGI Symbol;Acc:MGI:1924730]	0.598565	0.0836451	0.811099	15025	5769	6823	5496	11856	14288	14175	9821
ENSMUSG00000026260	Ndufa10	NADH:ubiquinone oxidoreductase subunit A10 [Source:MGI Symbol;Acc:MGI:1914523]	0.391452	0.0835043	0.811099	10893	9138	6498	9347	12427	13829	8850	11953
ENSMUSG00000056782	Olfr667	olfactory receptor 667 [Source:MGI Symbol;Acc:MGI:3030501]	-0.413547	0.0836148	0.811099	9753	9144	10958	6590	6586	7430	7487	5859
ENSMUSG00000039680	Mrps6	mitochondrial ribosomal protein S6 [Source:MGI Symbol;Acc:MGI:2153111]	-0.962131	0.0836069	0.811099	2217	3580	8716	8499	3793	1524	2273	4222
ENSMUSG00000029072	Tas1r3	taste receptor, type 1, member 3 [Source:MGI Symbol;Acc:MGI:1933547]	1.47369	0.0854522	0.811156	894	1325	1232	8350	916	8455	10005	13399
ENSMUSG00000040287	Stac3	SH3 and cysteine rich domain 3 [Source:MGI Symbol;Acc:MGI:3606571]	1.3088	0.0841278	0.811156	8308	1646	974	2004	10379	5619	1937	14102
ENSMUSG00000044134	Pheta1	PH domain containing endocytic trafficking adaptor 1 [Source:MGI Symbol;Acc:MGI:2442708]	1.14706	0.0846252	0.811156	1298	8528	2379	3208	14048	11924	2898	5264
ENSMUSG00000090100	Ttbk2	tau tubulin kinase 2 [Source:MGI Symbol;Acc:MGI:2155779]	1.04365	0.0838431	0.811156	6182	2508	6565	1317	10654	5682	3741	14085
ENSMUSG00000028140	Mrpl9	mitochondrial ribosomal protein L9 [Source:MGI Symbol;Acc:MGI:2137211]	0.972377	0.085252	0.811156	1333	4308	8715	8290	13893	11977	4636	13927
ENSMUSG00000064267	Hvcn1	hydrogen voltage-gated channel 1 [Source:MGI Symbol;Acc:MGI:1921346]	0.930525	0.0856431	0.811156	3058	4214	4740	2802	3291	7813	3056	14075
ENSMUSG00000020659	Cbll1	Casitas B-lineage lymphoma-like 1 [Source:MGI Symbol;Acc:MGI:2144842]	0.840316	0.0856156	0.811156	2756	4422	8534	6339	7817	4099	15251	12314
ENSMUSG00000031438	Rnf128	ring finger protein 128 [Source:MGI Symbol;Acc:MGI:1914139]	0.827601	0.0842782	0.811156	4994	3163	3483	3271	3444	10194	3294	9531
ENSMUSG00000022303	Dcstamp	dendrocyte expressed seven transmembrane protein [Source:MGI Symbol;Acc:MGI:1923016]	0.81133	0.0848673	0.811156	5650	8334	3797	1797	11550	8358	7155	7293
ENSMUSG00000046753	Ccdc66	coiled-coil domain containing 66 [Source:MGI Symbol;Acc:MGI:2443639]	0.782411	0.0848916	0.811156	5488	6432	2540	9858	13234	14544	7818	6231
ENSMUSG00000038267	Slc22a23	solute carrier family 22, member 23 [Source:MGI Symbol;Acc:MGI:1920352]	0.731581	0.0847865	0.811156	3257	6391	3380	10430	10046	11655	9984	7266
ENSMUSG00000051391	Ywhag	tyrosine 3-monooxygenase/tryptophan 5-monooxygenase activation protein, gamma polypeptide [Source:MGI Symbol;Acc:MGI:108109]	0.73003	0.0855899	0.811156	12386	7391	3082	5413	14095	7005	11861	13933
ENSMUSG00000021850	ccdc198	coiled-coil domain containing 198 [Source:MGI Symbol;Acc:MGI:1914332]	0.634534	0.0857693	0.811156	5578	3537	8649	5703	12169	5704	8624	9934
ENSMUSG00000030670	Cyp2r1	cytochrome P450, family 2, subfamily r, polypeptide 1 [Source:MGI Symbol;Acc:MGI:2449771]	0.624852	0.0839275	0.811156	6005	4656	11627	5606	11887	13636	6963	10528
ENSMUSG00000023393	Slc17a9	solute carrier family 17, member 9 [Source:MGI Symbol;Acc:MGI:1919107]	0.466075	0.0845091	0.811156	12132	11637	6863	6754	8844	13439	14659	14701
ENSMUSG00000047617	Paxx	non-homologous end joining factor [Source:MGI Symbol;Acc:MGI:2442831]	0.446838	0.085563	0.811156	7810	11988	7359	6596	14704	9244	10368	11691
ENSMUSG00000021905	Dph3	diphthamine biosynthesis 3 [Source:MGI Symbol;Acc:MGI:1922658]	0.419508	0.0847062	0.811156	9481	5314	9524	9195	9357	12090	12390	10987
ENSMUSG00000028936	Rpl22	ribosomal protein L22 [Source:MGI Symbol;Acc:MGI:99262]	0.414768	0.0847695	0.811156	14925	8522	8003	8621	12000	15451	15392	10575
ENSMUSG00000015542	Nat9	N-acetyltransferase 9 (GCN5-related, putative) [Source:MGI Symbol;Acc:MGI:1913426]	0.361581	0.0857764	0.811156	7887	11514	10082	10730	14806	14004	14144	8713
ENSMUSG00000032615	Nt5m	5',3'-nucleotidase, mitochondrial [Source:MGI Symbol;Acc:MGI:1917127]	0.301669	0.0851187	0.811156	8259	11267	9749	11027	10945	15269	10972	12489
ENSMUSG00000078812	Eif5a	eukaryotic translation initiation factor 5A [Source:MGI Symbol;Acc:MGI:106248]	0.267048	0.0850965	0.811156	9846	13434	9533	14993	14434	13509	14891	14693
ENSMUSG00000036916	Zfp280c	zinc finger protein 280C [Source:MGI Symbol;Acc:MGI:2387585]	0.203421	0.0853881	0.811156	14758	11243	11634	11399	15269	12604	13778	14808
ENSMUSG00000060126	Tpt1	tumor protein, translationally-controlled 1 [Source:MGI Symbol;Acc:MGI:104890]	-0.182998	0.0844071	0.811156	15236	14071	14493	12836	10773	12589	14271	12256
ENSMUSG00000028608	Czib	CXXC motif containing zinc binding protein [Source:MGI Symbol;Acc:MGI:1921348]	-0.250002	0.0854594	0.811156	15228	14772	14939	14594	14812	9586	10762	14901
ENSMUSG00000036555	Iqce	IQ motif containing E [Source:MGI Symbol;Acc:MGI:1921489]	-0.27207	0.0844829	0.811156	12197	10417	12715	14325	9156	9733	12219	10012
ENSMUSG00000036281	Snapc4	small nuclear RNA activating complex, polypeptide 4 [Source:MGI Symbol;Acc:MGI:2443935]	-0.311415	0.0847513	0.811156	13720	10128	14617	11682	8237	10170	12024	9980
ENSMUSG00000028049	Scamp3	secretory carrier membrane protein 3 [Source:MGI Symbol;Acc:MGI:1346346]	-0.323014	0.0850345	0.811156	11885	13899	12542	11818	8108	11326	12515	8136
ENSMUSG00000032235	Ice2	interactor of little elongation complex ELL subunit 2 [Source:MGI Symbol;Acc:MGI:2135947]	-0.355882	0.0847959	0.811156	10780	14446	12675	12248	6704	12007	10249	10226
ENSMUSG00000029600	Rita1	RBPJ interacting and tubulin associated 1 [Source:MGI Symbol;Acc:MGI:1922021]	-0.432186	0.0855906	0.811156	12336	9217	14579	10526	8460	9731	10592	5797
ENSMUSG00000024911	Fibp	fibroblast growth factor (acidic) intracellular binding protein [Source:MGI Symbol;Acc:MGI:1926233]	-0.433237	0.0845212	0.811156	13948	11900	8374	14359	8739	10531	6235	10474
ENSMUSG00000020056	Washc3	WASH complex subunit 3 [Source:MGI Symbol;Acc:MGI:1914532]	-0.475949	0.0840055	0.811156	8590	11612	14177	12111	10209	7306	5424	10487
ENSMUSG00000036352	Ubac1	ubiquitin associated domain containing 1 [Source:MGI Symbol;Acc:MGI:1920995]	-0.496888	0.0843875	0.811156	14308	12482	10050	14089	12314	6120	5987	11669
ENSMUSG00000032329	Hmg20a	high mobility group 20A [Source:MGI Symbol;Acc:MGI:1914117]	-0.561779	0.0855536	0.811156	10517	13976	6548	8654	5913	7539	8729	4711
ENSMUSG00000027433	Xrn2	5'-3' exoribonuclease 2 [Source:MGI Symbol;Acc:MGI:894687]	-0.586252	0.0847251	0.811156	8634	7116	5320	4103	3601	3733	4037	5396
ENSMUSG00000058099	Nfam1	Nfat activating molecule with ITAM motif 1 [Source:MGI Symbol;Acc:MGI:1921289]	-0.698595	0.0856445	0.811156	14125	10640	11625	8096	11478	3053	7755	5125
ENSMUSG00000059518	Znhit1	zinc finger, HIT domain containing 1 [Source:MGI Symbol;Acc:MGI:1917353]	-0.698803	0.0847361	0.811156	9818	7766	11982	14295	4331	3538	11245	7908
ENSMUSG00000094488	Olfr393	olfactory receptor 393 [Source:MGI Symbol;Acc:MGI:3030227]	-0.764108	0.0852911	0.811156	1474	2892	3023	2626	1092	797	1374	2634
ENSMUSG00000096718	Zfp781	zinc finger protein 781 [Source:MGI Symbol;Acc:MGI:3696710]	-0.781681	0.0857217	0.811156	1224	2809	4537	1915	1695	1671	935	1798
ENSMUSG00000062105	Olfr183	olfactory receptor 183 [Source:MGI Symbol;Acc:MGI:3030017]	-0.87709	0.0847687	0.811156	1970	3626	6720	8240	3567	1973	3516	2136
ENSMUSG00000067656	Slc22a27	solute carrier family 22, member 27 [Source:MGI Symbol;Acc:MGI:3042283]	-0.887424	0.0844712	0.811156	6565	2771	1455	4365	1416	2945	1545	2287
ENSMUSG00000107873	Gm19065	predicted gene, 19065 [Source:MGI Symbol;Acc:MGI:5011250]	-1.2214	0.0839295	0.811156	2930	4061	12384	14020	2683	1769	1322	8548
ENSMUSG00000082776	Gm7061	predicted gene 7061 [Source:MGI Symbol;Acc:MGI:3648315]	-1.43262	0.0845868	0.811156	1970	3537	5145	9893	101	3592	1937	1981
ENSMUSG00000024940	Ltbp3	latent transforming growth factor beta binding protein 3 [Source:MGI Symbol;Acc:MGI:1101355]	0.581485	0.0858311	0.811195	10425	3859	6906	12171	10054	12328	13752	13787
ENSMUSG00000008090	Fgfrl1	fibroblast growth factor receptor-like 1 [Source:MGI Symbol;Acc:MGI:2150920]	0.22074	0.0859407	0.811356	9525	12774	12951	10785	14592	13428	12722	12904
ENSMUSG00000071647	Eml3	echinoderm microtubule associated protein like 3 [Source:MGI Symbol;Acc:MGI:2387612]	-0.659129	0.0859494	0.811356	13898	10015	13726	8729	7099	12519	6279	3466
ENSMUSG00000050565	Tor1aip2	torsin A interacting protein 2 [Source:MGI Symbol;Acc:MGI:3582695]	0.321157	0.0860555	0.811879	7953	9884	11178	10274	9738	15103	12078	12166
ENSMUSG00000020661	Dnmt3a	DNA methyltransferase 3A [Source:MGI Symbol;Acc:MGI:1261827]	0.561035	0.0861487	0.812254	8353	5449	8119	7747	7360	14263	7181	14966
ENSMUSG00000028713	Cyp4b1	cytochrome P450, family 4, subfamily b, polypeptide 1 [Source:MGI Symbol;Acc:MGI:103225]	-0.639615	0.0862382	0.812254	14951	6039	13706	7201	6825	7885	4439	7744
ENSMUSG00000033768	Nrxn2	neurexin II [Source:MGI Symbol;Acc:MGI:1096362]	-0.879515	0.0862979	0.812254	5387	3971	5552	2507	2288	2549	3815	815
ENSMUSG00000107104	Nrxn2	neurexin II [Source:MGI Symbol;Acc:MGI:1096362]	-0.879515	0.0862979	0.812254	5387	3971	5552	2507	2288	2549	3815	815
ENSMUSG00000000787	Ddx3x	DEAD/H (Asp-Glu-Ala-Asp/His) box polypeptide 3, X-linked [Source:MGI Symbol;Acc:MGI:103064]	0.335287	0.0864193	0.812479	10907	12099	10880	7543	14152	9866	14356	13894
ENSMUSG00000030835	Nomo1	nodal modulator 1 [Source:MGI Symbol;Acc:MGI:2385850]	-0.422884	0.0864231	0.812479	7309	10664	12388	13946	6739	8840	8611	8860
ENSMUSG00000025036	Sfxn2	sideroflexin 2 [Source:MGI Symbol;Acc:MGI:2137678]	-0.780743	0.086486	0.812593	8935	7003	13935	3082	5475	4014	5553	4140
ENSMUSG00000035095	Fam167a	family with sequence similarity 167, member A [Source:MGI Symbol;Acc:MGI:3606565]	1.2629	0.0865483	0.812702	887	2666	2795	766	2873	3513	795	9891
ENSMUSG00000021838	Samd4	sterile alpha motif domain containing 4 [Source:MGI Symbol;Acc:MGI:1921730]	-0.260176	0.0866164	0.81285	11201	12718	12006	13186	9725	9031	12664	9587
ENSMUSG00000036040	Adamtsl2	ADAMTS-like 2 [Source:MGI Symbol;Acc:MGI:1925044]	-0.979191	0.0866655	0.81285	5889	13158	9987	14472	4557	3360	1697	12455
ENSMUSG00000007987	Ift22	intraflagellar transport 22 [Source:MGI Symbol;Acc:MGI:1914536]	0.578247	0.0867563	0.813226	6349	8765	5895	4756	8609	12438	11722	5699
ENSMUSG00000021209	Ppp4r4	protein phosphatase 4, regulatory subunit 4 [Source:MGI Symbol;Acc:MGI:1921771]	0.708146	0.0870482	0.813485	4137	12185	4772	4590	13650	10703	7208	10399
ENSMUSG00000001105	Ift20	intraflagellar transport 20 [Source:MGI Symbol;Acc:MGI:1915585]	0.4711	0.0871258	0.813485	6305	5981	9100	5952	9774	9852	6616	11653
ENSMUSG00000024835	Coro1b	coronin, actin binding protein 1B [Source:MGI Symbol;Acc:MGI:1345963]	-0.294297	0.0870907	0.813485	12843	13083	11868	13921	13055	11535	9528	8054
ENSMUSG00000097771	Coro1b	coronin, actin binding protein 1B [Source:MGI Symbol;Acc:MGI:1345963]	-0.294297	0.0870907	0.813485	12843	13083	11868	13921	13055	11535	9528	8054
ENSMUSG00000024327	Slc39a7	solute carrier family 39 (zinc transporter), member 7 [Source:MGI Symbol;Acc:MGI:95909]	-0.673967	0.0869527	0.813485	8662	12139	5028	8435	8632	4145	4210	4489
ENSMUSG00000072849	Serpina1e	serine (or cysteine) peptidase inhibitor, clade A, member 1E [Source:MGI Symbol;Acc:MGI:891967]	-1.09517	0.0871392	0.813485	15307	4672	3416	6555	1807	1749	2833	7630
ENSMUSG00000033721	Vav3	vav 3 oncogene [Source:MGI Symbol;Acc:MGI:1888518]	-1.21074	0.0870031	0.813485	11857	2539	14213	10417	1075	10482	2848	2456
ENSMUSG00000045667	Smtnl2	smoothelin-like 2 [Source:MGI Symbol;Acc:MGI:2442764]	1.29675	0.0879219	0.814844	5537	1668	1241	1829	9983	1915	1475	11870
ENSMUSG00000039065	Atpsckmt	ATP synthase C subunit lysine N-methyltransferase [Source:MGI Symbol;Acc:MGI:1915323]	0.832164	0.0878554	0.814844	4570	6059	2879	7635	3379	13096	13085	8082
ENSMUSG00000035778	Ggta1	glycoprotein galactosyltransferase alpha 1, 3 [Source:MGI Symbol;Acc:MGI:95704]	0.648779	0.0874022	0.814844	4558	6681	4344	4442	11994	4283	8314	6805
ENSMUSG00000020609	Apob	apolipoprotein B [Source:MGI Symbol;Acc:MGI:88052]	0.620607	0.0877168	0.814844	4732	8064	4405	9864	7859	12797	13341	7616
ENSMUSG00000112049	Gm48269	predicted gene, 48269 [Source:MGI Symbol;Acc:MGI:6097693]	0.581794	0.0878801	0.814844	5802	6636	9547	6418	7721	13118	15165	6507
ENSMUSG00000030924	Rexo5	RNA exonuclease 5 [Source:MGI Symbol;Acc:MGI:1919402]	0.568222	0.0877305	0.814844	4784	3965	7403	6846	7330	5969	10508	10292
ENSMUSG00000041319	Thoc6	THO complex 6 [Source:MGI Symbol;Acc:MGI:2677480]	0.567842	0.0879964	0.814844	6822	12236	4804	6144	11596	10918	13732	8232
ENSMUSG00000031843	Mphosph6	M phase phosphoprotein 6 [Source:MGI Symbol;Acc:MGI:1915783]	0.325853	0.0876149	0.814844	9217	9770	8241	7499	10099	9385	10510	13533
ENSMUSG00000022770	Dlg1	discs large MAGUK scaffold protein 1 [Source:MGI Symbol;Acc:MGI:107231]	-0.140356	0.0878249	0.814844	14886	14630	15599	13976	11600	14197	13597	14219
ENSMUSG00000042508	Dmtf1	cyclin D binding myb-like transcription factor 1 [Source:MGI Symbol;Acc:MGI:1344415]	-0.232811	0.0873595	0.814844	13199	14081	14228	13550	14309	9301	11301	11942
ENSMUSG00000018042	Cyb5r3	cytochrome b5 reductase 3 [Source:MGI Symbol;Acc:MGI:94893]	-0.246323	0.0874483	0.814844	14692	12939	10881	14445	11449	11079	9470	12647
ENSMUSG00000030798	Cd37	CD37 antigen [Source:MGI Symbol;Acc:MGI:88330]	-0.751565	0.0879879	0.814844	8420	8530	7033	3790	6804	4199	2554	2939
ENSMUSG00000067064	Olfr1416	olfactory receptor 1416 [Source:MGI Symbol;Acc:MGI:3031250]	-0.800204	0.0878343	0.814844	8507	6938	3839	10258	2172	7177	3881	3735
ENSMUSG00000001986	Gria3	glutamate receptor, ionotropic, AMPA3 (alpha 3) [Source:MGI Symbol;Acc:MGI:95810]	-0.849316	0.0876529	0.814844	4602	12085	14154	13730	8509	5156	2148	8926
ENSMUSG00000042203	Tbc1d22b	TBC1 domain family, member 22B [Source:MGI Symbol;Acc:MGI:2681867]	-0.420049	0.0880608	0.814969	9567	13325	11153	9399	10833	7734	7952	5951
ENSMUSG00000024248	Cox7a2l	cytochrome c oxidase subunit 7A2 like [Source:MGI Symbol;Acc:MGI:106015]	0.899332	0.0881413	0.815244	5292	2942	3061	3297	2871	10563	10459	3324
ENSMUSG00000027239	Mdk	midkine [Source:MGI Symbol;Acc:MGI:96949]	-0.541044	0.0883781	0.816962	10446	8396	12379	7052	3999	6717	8271	7317
ENSMUSG00000040532	Abhd11	abhydrolase domain containing 11 [Source:MGI Symbol;Acc:MGI:1916008]	0.696541	0.0886043	0.818581	4892	10093	4743	5945	13685	13210	9962	4749
ENSMUSG00000090751	Vmn2r63	vomeronasal 2, receptor 63 [Source:MGI Symbol;Acc:MGI:3647107]	1.29263	0.0889068	0.819056	2193	11631	2084	1155	2262	15233	15172	9133
ENSMUSG00000110860	Ptpmt1	protein tyrosine phosphatase, mitochondrial 1 [Source:NCBI gene;Acc:66461]	0.503499	0.0888302	0.819056	1747	1632	1185	1556	1635	1658	2715	2668
ENSMUSG00000044378	Slc15a5	solute carrier family 15, member 5 [Source:MGI Symbol;Acc:MGI:3607714]	0.44476	0.0887598	0.819056	6105	8973	7874	12142	14130	9468	10311	13857
ENSMUSG00000001943	Vsig2	V-set and immunoglobulin domain containing 2 [Source:MGI Symbol;Acc:MGI:1928009]	-0.516764	0.0889112	0.819056	8956	13521	10749	7141	8391	8897	5292	5634
ENSMUSG00000050856	Atp5k	ATP synthase, H+ transporting, mitochondrial F1F0 complex, subunit E [Source:MGI Symbol;Acc:MGI:106636]	-1.07362	0.0887968	0.819056	2814	14275	1843	4445	2916	3139	1889	3163
ENSMUSG00000092233	Gm20403	predicted gene 20403 [Source:MGI Symbol;Acc:MGI:5141868]	0.36878	0.0890203	0.81959	5593	5435	5535	5074	6785	5687	7174	8293
ENSMUSG00000081974	Gm11960	predicted gene 11960 [Source:MGI Symbol;Acc:MGI:3652301]	1.16072	0.0891452	0.820269	1108	2797	2934	3013	14299	2624	3173	1930
ENSMUSG00000037296	Lsm1	LSM1 homolog, mRNA degradation associated [Source:MGI Symbol;Acc:MGI:1914457]	0.626647	0.0893131	0.82029	4292	3355	3228	3100	8649	4339	4996	3593
ENSMUSG00000021938	Pspc1	paraspeckle protein 1 [Source:MGI Symbol;Acc:MGI:1913895]	0.516408	0.0895057	0.82029	6195	6159	10195	12589	15255	15484	9134	10388
ENSMUSG00000005547	Cyp2a5	cytochrome P450, family 2, subfamily a, polypeptide 5 [Source:MGI Symbol;Acc:MGI:88597]	0.50742	0.0894819	0.82029	5414	10577	7197	6349	10677	11903	7090	12317
ENSMUSG00000028797	Tmem234	transmembrane protein 234 [Source:MGI Symbol;Acc:MGI:1924049]	0.191515	0.0894199	0.82029	10251	13967	12286	13953	13566	15382	14496	14176
ENSMUSG00000069939	Gm12070	predicted gene 12070 [Source:MGI Symbol;Acc:MGI:3650751]	-0.334192	0.0892614	0.82029	9063	8281	9625	12606	7564	8105	7861	7862
ENSMUSG00000063683	Glyat	glycine-N-acyltransferase [Source:MGI Symbol;Acc:MGI:2147502]	-0.443138	0.0894307	0.82029	14780	15342	9951	12788	7967	7840	15114	7960
ENSMUSG00000070327	Rnf213	ring finger protein 213 [Source:MGI Symbol;Acc:MGI:1289196]	-0.453483	0.0894597	0.82029	15276	9623	8193	12985	7959	6665	8080	10945
ENSMUSG00000073771	Btbd19	BTB (POZ) domain containing 19 [Source:MGI Symbol;Acc:MGI:1925861]	-0.53474	0.0895651	0.820365	9896	10408	13763	5482	5683	7090	7848	6679
ENSMUSG00000025511	Tspan4	tetraspanin 4 [Source:MGI Symbol;Acc:MGI:1928097]	-0.318595	0.0896961	0.821096	11643	13888	11587	14439	9226	13745	8382	9988
ENSMUSG00000025246	Tbl1x	transducin (beta)-like 1 X-linked [Source:MGI Symbol;Acc:MGI:1336172]	1.06443	0.0899986	0.821735	3110	1194	4610	3424	3017	4942	3178	14666
ENSMUSG00000026463	Atp2b4	ATPase, Ca++ transporting, plasma membrane 4 [Source:MGI Symbol;Acc:MGI:88111]	1.0256	0.0899275	0.821735	3113	6367	7027	3830	12132	13113	1466	14691
ENSMUSG00000037376	Trmt6	tRNA methyltransferase 6 [Source:MGI Symbol;Acc:MGI:1914176]	0.68178	0.0899791	0.821735	5759	7083	12027	3311	8912	13913	8325	14054
ENSMUSG00000011148	Adssl1	adenylosuccinate synthetase like 1 [Source:MGI Symbol;Acc:MGI:87947]	0.641509	0.0898789	0.821735	4852	6083	4571	5792	7124	14306	6732	5062
ENSMUSG00000032340	Neo1	neogenin [Source:MGI Symbol;Acc:MGI:1097159]	0.536899	0.0900735	0.821735	6052	5401	4495	5405	11663	6783	7118	5416
ENSMUSG00000041429	Nthl1	nth (endonuclease III)-like 1 (E.coli) [Source:MGI Symbol;Acc:MGI:1313275]	-0.365843	0.090023	0.821735	10839	14167	14489	12321	9610	8500	14190	7910
ENSMUSG00000115053	Gm49275	predicted gene, 49275 [Source:MGI Symbol;Acc:MGI:6118759]	1.38208	0.0902475	0.822386	99	2551	645	623	5182	2424	1937	669
ENSMUSG00000116443	Gm49275	predicted gene, 49275 [Source:MGI Symbol;Acc:MGI:6118759]	1.38208	0.0902475	0.822386	99	2551	645	623	5182	2424	1937	669
ENSMUSG00000037106	Fer1l6	fer-1-like 6 (C. elegans) [Source:MGI Symbol;Acc:MGI:3645398]	0.571916	0.0911102	0.828052	5124	5157	8311	9881	6674	11690	14070	9891
ENSMUSG00000116271	Fer1l6	fer-1-like 6 (C. elegans) [Source:MGI Symbol;Acc:MGI:3645398]	0.571916	0.0911102	0.828052	5124	5157	8311	9881	6674	11690	14070	9891
ENSMUSG00000060073	Psma3	proteasome subunit alpha 3 [Source:MGI Symbol;Acc:MGI:104883]	0.530012	0.0911276	0.828052	13734	8032	7479	6075	7601	15494	13755	14150
ENSMUSG00000026709	Dars2	aspartyl-tRNA synthetase 2 (mitochondrial) [Source:MGI Symbol;Acc:MGI:2442510]	-0.236688	0.0910878	0.828052	15128	15093	14831	12182	14605	9748	11363	12858
ENSMUSG00000032184	Lysmd2	LysM, putative peptidoglycan-binding, domain containing 2 [Source:MGI Symbol;Acc:MGI:1917332]	-1.40924	0.0909808	0.828052	1176	1743	8311	12472	1542	771	1176	5435
ENSMUSG00000029484	Anxa3	annexin A3 [Source:MGI Symbol;Acc:MGI:1201378]	0.466319	0.091199	0.828144	9005	6278	8724	8403	9186	14420	7371	13800
ENSMUSG00000025646	Atrip	ATR interacting protein [Source:MGI Symbol;Acc:MGI:1925349]	-0.542463	0.0912927	0.828144	14249	13385	15428	7563	13321	6074	9035	6329
ENSMUSG00000025980	Hspd1	heat shock protein 1 (chaperonin) [Source:MGI Symbol;Acc:MGI:96242]	-1.25838	0.0912732	0.828144	13014	6841	2545	14953	2373	1318	1505	10418
ENSMUSG00000050504	Olfr1323	olfactory receptor 1323 [Source:MGI Symbol;Acc:MGI:3031157]	1.29986	0.0916411	0.828365	887	1525	2580	1583	915	1191	2531	11551
ENSMUSG00000063954	H2ac19	H2A clustered histone 19 [Source:MGI Symbol;Acc:MGI:2448283]	1.16115	0.0916429	0.828365	1159	1713	2635	3099	3223	960	11512	3551
ENSMUSG00000031400	G6pdx	glucose-6-phosphate dehydrogenase X-linked [Source:MGI Symbol;Acc:MGI:105979]	0.871706	0.0916401	0.828365	1532	4139	11881	9849	15049	10679	12754	11657
ENSMUSG00000026803	Ttf1	transcription termination factor, RNA polymerase I [Source:MGI Symbol;Acc:MGI:105044]	0.558948	0.091423	0.828365	12153	5689	4466	10334	13757	11760	10339	12232
ENSMUSG00000027067	Ssrp1	structure specific recognition protein 1 [Source:MGI Symbol;Acc:MGI:107912]	0.396112	0.0915167	0.828365	11805	10220	7415	8483	12121	14374	8548	14862
ENSMUSG00000005779	Psmb4	proteasome (prosome, macropain) subunit, beta type 4 [Source:MGI Symbol;Acc:MGI:1098257]	-0.606356	0.0915515	0.828365	13590	9924	12060	14221	3311	7377	11676	10344
ENSMUSG00000007653	Gabrb2	gamma-aminobutyric acid (GABA) A receptor, subunit beta 2 [Source:MGI Symbol;Acc:MGI:95620]	-1.5242	0.0916788	0.828365	5260	563	548	10346	2236	593	614	2369
ENSMUSG00000074305	Peak1	pseudopodium-enriched atypical kinase 1 [Source:MGI Symbol;Acc:MGI:2442366]	0.796756	0.0917609	0.828401	4928	3240	4478	6322	14832	4509	4330	9280
ENSMUSG00000020486	Septin4	septin 4 [Source:MGI Symbol;Acc:MGI:1270156]	0.302265	0.0918044	0.828401	9380	10242	8726	9888	9336	10486	13772	13554
ENSMUSG00000034509	Mad2l1bp	MAD2L1 binding protein [Source:MGI Symbol;Acc:MGI:1913841]	-0.366371	0.0918379	0.828401	1008	1596	1408	1254	1175	861	991	1058
ENSMUSG00000090961	Vmn2r8	vomeronasal 2, receptor 8 [Source:MGI Symbol;Acc:MGI:3642986]	1.2721	0.0921082	0.829363	121	3679	2172	2199	3692	5575	6776	3691
ENSMUSG00000019312	Grb7	growth factor receptor bound protein 7 [Source:MGI Symbol;Acc:MGI:102683]	0.457792	0.0921514	0.829363	6445	7664	7535	10838	10916	15039	10885	7772
ENSMUSG00000031723	Txnl4b	thioredoxin-like 4B [Source:MGI Symbol;Acc:MGI:2443724]	-0.439785	0.0920034	0.829363	2976	1709	2639	2750	1901	1845	1927	1754
ENSMUSG00000024878	Cbwd1	COBW domain containing 1 [Source:MGI Symbol;Acc:MGI:2385089]	-0.830389	0.0921283	0.829363	1970	2925	3260	7091	1195	2825	2573	1981
ENSMUSG00000032578	Cish	cytokine inducible SH2-containing protein [Source:MGI Symbol;Acc:MGI:103159]	0.829279	0.092378	0.829453	2686	12751	3149	7305	9229	15081	13214	8479
ENSMUSG00000062328	Rpl17	ribosomal protein L17 [Source:MGI Symbol;Acc:MGI:2448270]	-0.406099	0.0923703	0.829453	7837	11268	13082	15123	10761	9121	7746	8075
ENSMUSG00000002228	Ppm1j	protein phosphatase 1J [Source:MGI Symbol;Acc:MGI:1919137]	-0.693682	0.0924202	0.829453	5641	5157	9995	11615	5613	7302	3516	3606
ENSMUSG00000042507	Elmsan1	ELM2 and Myb/SANT-like domain containing 1 [Source:MGI Symbol;Acc:MGI:2685106]	-0.781756	0.0922968	0.829453	15112	11627	4024	8480	6361	5559	2909	7997
ENSMUSG00000037157	Il22ra1	interleukin 22 receptor, alpha 1 [Source:MGI Symbol;Acc:MGI:2663588]	-1.41098	0.0924012	0.829453	1413	11509	14811	12902	11172	1515	1644	950
ENSMUSG00000061295	Olfr1261	olfactory receptor 1261 [Source:MGI Symbol;Acc:MGI:3031095]	1.20596	0.0927585	0.830724	8411	837	1452	8707	14237	14454	12300	3779
ENSMUSG00000068587	Mgam	maltase-glucoamylase [Source:MGI Symbol;Acc:MGI:1203495]	0.792613	0.0927691	0.830724	14592	2633	3379	12963	14653	15203	15020	13269
ENSMUSG00000021709	Erbin	Erbb2 interacting protein [Source:MGI Symbol;Acc:MGI:1890169]	-0.632872	0.0927096	0.830724	6591	14090	9292	9781	3150	7325	7034	8128
ENSMUSG00000067795	4930444P10Rik	RIKEN cDNA 4930444P10 gene [Source:MGI Symbol;Acc:MGI:1923049]	-1.09163	0.0927061	0.830724	3600	9954	5221	2511	711	1973	5177	2127
ENSMUSG00000043923	Ccdc84	coiled-coil domain containing 84 [Source:MGI Symbol;Acc:MGI:2685960]	-0.396464	0.0929999	0.830938	10374	9321	14129	14540	11016	6961	8110	10656
ENSMUSG00000030471	Zdhhc13	zinc finger, DHHC domain containing 13 [Source:MGI Symbol;Acc:MGI:1919227]	-0.444363	0.0930003	0.830938	2694	2407	1721	2488	1375	1736	1639	2092
ENSMUSG00000040028	Elavl1	ELAV (embryonic lethal, abnormal vision)-like 1 (Hu antigen R) [Source:MGI Symbol;Acc:MGI:1100851]	-0.44573	0.0929934	0.830938	13767	11743	8500	9284	6189	6485	10258	8855
ENSMUSG00000070713	Gm10282	predicted pseudogene 10282 [Source:MGI Symbol;Acc:MGI:3704312]	-1.03608	0.0929314	0.830938	744	1768	5687	828	846	932	1348	1276
ENSMUSG00000032076	Cadm1	cell adhesion molecule 1 [Source:MGI Symbol;Acc:MGI:1889272]	0.230429	0.093112	0.831472	10862	9434	12889	14227	13745	13195	14575	14108
ENSMUSG00000037217	Syn1	synapsin I [Source:MGI Symbol;Acc:MGI:98460]	1.0654	0.0932527	0.832265	6701	1417	1334	9881	6970	13520	11676	8293
ENSMUSG00000021451	Sema4d	sema domain, immunoglobulin domain (Ig), transmembrane domain (TM) and short cytoplasmic domain, (semaphorin) 4D [Source:MGI Symbol;Acc:MGI:109244]	0.74657	0.0935969	0.833512	10553	3017	10699	3642	10567	13722	8686	13854
ENSMUSG00000028830	AU040320	expressed sequence AU040320 [Source:MGI Symbol;Acc:MGI:2140475]	0.225797	0.0935125	0.833512	11173	9599	11276	10886	13872	11558	10835	13943
ENSMUSG00000020739	Nup85	nucleoporin 85 [Source:MGI Symbol;Acc:MGI:3046173]	-0.502639	0.0934759	0.833512	8826	8208	7967	13818	8667	6139	4923	7670
ENSMUSG00000050578	Mmp13	matrix metallopeptidase 13 [Source:MGI Symbol;Acc:MGI:1340026]	-1.46877	0.0936004	0.833512	1970	11701	5145	6665	1929	3592	79	3606
ENSMUSG00000118250	Gm5234	predicted gene 5234 [Source:MGI Symbol;Acc:MGI:3645138]	1.20157	0.093961	0.835164	1084	10003	6862	794	8479	13607	14112	6909
ENSMUSG00000040828	Catsperd	cation channel sperm associated auxiliary subunit delta [Source:MGI Symbol;Acc:MGI:2147030]	1.08943	0.0945154	0.835164	1347	11867	2733	3335	8838	4170	14314	13708
ENSMUSG00000038037	Socs1	suppressor of cytokine signaling 1 [Source:MGI Symbol;Acc:MGI:1354910]	0.829744	0.0944348	0.835164	3558	3537	8311	3576	3567	13520	9913	6738
ENSMUSG00000029206	Nsun7	NOL1/NOP2/Sun domain family, member 7 [Source:MGI Symbol;Acc:MGI:1918168]	0.815931	0.0943729	0.835164	6934	3907	3554	2619	6937	3254	12403	7358
ENSMUSG00000026887	Mrrf	mitochondrial ribosome recycling factor [Source:MGI Symbol;Acc:MGI:1915121]	0.556368	0.0940825	0.835164	6320	6403	7357	6552	6474	14465	6352	11873
ENSMUSG00000034872	Gipc3	GIPC PDZ domain containing family, member 3 [Source:MGI Symbol;Acc:MGI:2387006]	0.493803	0.0938448	0.835164	1566	1417	1334	1056	1841	2725	1649	1351
ENSMUSG00000052917	Senp7	SUMO1/sentrin specific peptidase 7 [Source:MGI Symbol;Acc:MGI:1913565]	0.241987	0.094285	0.835164	10267	14762	13218	10132	14790	12435	15347	14642
ENSMUSG00000033308	Dpyd	dihydropyrimidine dehydrogenase [Source:MGI Symbol;Acc:MGI:2139667]	-0.507813	0.0944824	0.835164	10545	11779	11913	7470	9543	4867	9067	5855
ENSMUSG00000017837	Nkiras2	NFKB inhibitor interacting Ras-like protein 2 [Source:MGI Symbol;Acc:MGI:1919216]	-0.617686	0.0941209	0.835164	5552	4466	10720	8623	5575	4540	5417	3603
ENSMUSG00000098650	Commd1b	COMM domain containing 1B [Source:MGI Symbol;Acc:MGI:5547784]	-0.640072	0.0940421	0.835164	6207	4755	4309	4700	4597	3277	1648	3293
ENSMUSG00000028712	Cyp4a31	cytochrome P450, family 4, subfamily a, polypeptide 31 [Source:MGI Symbol;Acc:MGI:3028580]	-0.698975	0.0945076	0.835164	5957	3161	10512	6605	3323	3370	4381	5087
ENSMUSG00000051435	Fhad1	forkhead-associated (FHA) phosphopeptide binding domain 1 [Source:MGI Symbol;Acc:MGI:1920323]	-0.77457	0.0944715	0.835164	12459	10226	4427	10665	6842	3327	8748	3166
ENSMUSG00000116181	Fhad1	forkhead-associated (FHA) phosphopeptide binding domain 1 [Source:MGI Symbol;Acc:MGI:1920323]	-0.77457	0.0944715	0.835164	12459	10226	4427	10665	6842	3327	8748	3166
ENSMUSG00000043631	Ecm2	extracellular matrix protein 2, female organ and adipocyte specific [Source:MGI Symbol;Acc:MGI:3039578]	-1.00666	0.0944246	0.835164	1694	2779	4428	11714	2903	2966	2765	1626
ENSMUSG00000040407	Akap9	A kinase (PRKA) anchor protein (yotiao) 9 [Source:MGI Symbol;Acc:MGI:2178217]	-0.574365	0.094656	0.83571	11977	6954	7327	12199	8277	3922	6048	7580
ENSMUSG00000073973	Olfr552	olfactory receptor 552 [Source:MGI Symbol;Acc:MGI:3030386]	-0.589924	0.094836	0.83571	3387	2810	2587	2720	1659	1222	3040	1722
ENSMUSG00000037355	Uvssa	UV stimulated scaffold protein A [Source:MGI Symbol;Acc:MGI:1918351]	-0.748461	0.0947577	0.83571	6576	4746	15369	11188	5889	7427	6199	3032
ENSMUSG00000027030	Stk39	serine/threonine kinase 39 [Source:MGI Symbol;Acc:MGI:1858416]	-0.820572	0.0947031	0.83571	7774	3082	12310	4546	4257	2657	5401	3376
ENSMUSG00000051306	Usp42	ubiquitin specific peptidase 42 [Source:MGI Symbol;Acc:MGI:1924050]	-1.01068	0.0948379	0.83571	3712	10006	14307	4233	1910	2801	8286	3013
ENSMUSG00000008318	Relt	RELT tumor necrosis factor receptor [Source:MGI Symbol;Acc:MGI:2443373]	1.19521	0.0950673	0.835893	3828	2223	922	7345	12434	10517	1540	8294
ENSMUSG00000033910	Gucy1a1	guanylate cyclase 1, soluble, alpha 1 [Source:MGI Symbol;Acc:MGI:1926562]	1.07587	0.0950036	0.835893	3860	906	5336	4140	5727	7379	2410	14506
ENSMUSG00000004070	Hmox2	heme oxygenase 2 [Source:MGI Symbol;Acc:MGI:109373]	0.228495	0.095055	0.835893	9689	14758	12887	11532	15111	15043	12646	14452
ENSMUSG00000074064	Mlycd	malonyl-CoA decarboxylase [Source:MGI Symbol;Acc:MGI:1928485]	-0.959601	0.0950057	0.835893	13295	13169	13571	4337	3073	3006	3380	13357
ENSMUSG00000039552	Rsph4a	radial spoke head 4 homolog A (Chlamydomonas) [Source:MGI Symbol;Acc:MGI:3027894]	0.795528	0.0951821	0.836444	1580	8604	5243	5149	10261	8292	10265	6896
ENSMUSG00000005625	Psmd4	proteasome (prosome, macropain) 26S subunit, non-ATPase, 4 [Source:MGI Symbol;Acc:MGI:1201670]	0.208149	0.0955093	0.838859	9802	12637	14889	14526	14765	15218	14884	15035
ENSMUSG00000114277	Gm48583	predicted gene, 48583 [Source:MGI Symbol;Acc:MGI:6098152]	1.31092	0.095569	0.838924	1719	1217	3424	3029	13978	6824	1659	833
ENSMUSG00000031298	Adgrg2	adhesion G protein-coupled receptor G2 [Source:MGI Symbol;Acc:MGI:2446854]	-0.754107	0.0957401	0.839966	9950	11852	6487	11727	11571	2944	4919	4292
ENSMUSG00000036873	2410004B18Rik	RIKEN cDNA 2410004B18 gene [Source:MGI Symbol;Acc:MGI:1913671]	0.397729	0.0959688	0.841512	8161	10207	8127	9771	7798	14495	14596	10889
ENSMUSG00000062270	Morf4l1	mortality factor 4 like 1 [Source:MGI Symbol;Acc:MGI:1096551]	0.436844	0.0962232	0.842115	6405	8688	7199	8273	13476	10416	10731	6751
ENSMUSG00000034639	Setmar	SET domain without mariner transposase fusion [Source:MGI Symbol;Acc:MGI:1921979]	-0.363205	0.096236	0.842115	15213	13398	14739	13110	9778	6712	14541	12863
ENSMUSG00000074037	Mc1r	melanocortin 1 receptor [Source:MGI Symbol;Acc:MGI:99456]	-0.923336	0.0963003	0.842115	5346	2144	3806	2245	2152	468	2279	2241
ENSMUSG00000082536	Gm13456	predicted gene 13456 [Source:MGI Symbol;Acc:MGI:3651389]	-1.01508	0.0961076	0.842115	12402	12353	10596	10409	3875	12472	821	5474
ENSMUSG00000021508	Cxcl14	chemokine (C-X-C motif) ligand 14 [Source:MGI Symbol;Acc:MGI:1888514]	-1.18523	0.0962864	0.842115	13576	2877	5517	1177	2873	3119	3230	957
ENSMUSG00000042439	Zfp532	zinc finger protein 532 [Source:MGI Symbol;Acc:MGI:3036282]	0.647006	0.0964929	0.842522	3886	6854	7394	5389	9917	10443	4287	12188
ENSMUSG00000025328	Padi3	peptidyl arginine deiminase, type III [Source:MGI Symbol;Acc:MGI:1338891]	-1.20639	0.0965045	0.842522	2658	7225	14168	1201	1319	1795	3868	3961
ENSMUSG00000078184	Rbm8a2	RNA binding motif protein 8A2 [Source:MGI Symbol;Acc:MGI:3612447]	-1.49111	0.0964782	0.842522	6787	972	11933	11657	798	1207	760	8387
ENSMUSG00000054666	Olfr63	olfactory receptor 63 [Source:MGI Symbol;Acc:MGI:1335096]	1.34398	0.0967053	0.843816	999	1252	14253	1158	14965	6699	14923	8248
ENSMUSG00000027257	Pacsin3	protein kinase C and casein kinase substrate in neurons 3 [Source:MGI Symbol;Acc:MGI:1891410]	0.33182	0.0968175	0.844335	7468	11144	10902	11650	14824	12306	9943	14736
ENSMUSG00000039254	Pomt1	protein-O-mannosyltransferase 1 [Source:MGI Symbol;Acc:MGI:2138994]	0.538393	0.0970309	0.844931	3913	13526	8508	10372	14014	14508	11964	12262
ENSMUSG00000054520	Sh3bp2	SH3-domain binding protein 2 [Source:MGI Symbol;Acc:MGI:1346349]	-0.380097	0.097044	0.844931	12417	12304	12277	11967	7758	13919	8609	7338
ENSMUSG00000019863	Qrsl1	glutaminyl-tRNA synthase (glutamine-hydrolyzing)-like 1 [Source:MGI Symbol;Acc:MGI:1923813]	-0.68614	0.0969813	0.844931	13808	12141	15447	12244	9540	2601	6702	14495
ENSMUSG00000062997	Rpl35	ribosomal protein L35 [Source:MGI Symbol;Acc:MGI:1913739]	0.855814	0.0971739	0.845144	4626	3125	2996	3284	13571	3198	4622	4002
ENSMUSG00000053838	Nudcd3	NudC domain containing 3 [Source:MGI Symbol;Acc:MGI:2144158]	0.592031	0.0971594	0.845144	8413	6239	7362	4795	5839	11976	14844	7752
ENSMUSG00000039187	Fanci	Fanconi anemia, complementation group I [Source:MGI Symbol;Acc:MGI:2384790]	0.31083	0.0972817	0.845165	8834	8643	8905	13444	11720	13681	12449	11551
ENSMUSG00000004043	Stat5a	signal transducer and activator of transcription 5A [Source:MGI Symbol;Acc:MGI:103036]	-0.616859	0.0972678	0.845165	9747	14307	11640	8162	6594	12263	4087	5654
ENSMUSG00000028718	Stil	Scl/Tal1 interrupting locus [Source:MGI Symbol;Acc:MGI:107477]	1.11836	0.0974229	0.845169	1980	4382	6720	772	5182	14304	6985	3606
ENSMUSG00000005533	Igf1r	insulin-like growth factor I receptor [Source:MGI Symbol;Acc:MGI:96433]	0.773462	0.09735	0.845169	1973	9483	12164	6490	14902	15138	13488	7941
ENSMUSG00000029836	Cbx3	chromobox 3 [Source:MGI Symbol;Acc:MGI:108515]	0.310627	0.0974848	0.845169	8304	9685	13865	13487	11429	15196	14810	14799
ENSMUSG00000062352	Itgb1bp1	integrin beta 1 binding protein 1 [Source:MGI Symbol;Acc:MGI:1306802]	-0.263123	0.0975459	0.845169	13335	11796	15580	14460	11101	10960	9323	14589
ENSMUSG00000033191	Tie1	tyrosine kinase with immunoglobulin-like and EGF-like domains 1 [Source:MGI Symbol;Acc:MGI:99906]	-0.754338	0.0975217	0.845169	13426	3351	11417	6029	4298	6498	4648	4844
ENSMUSG00000030231	Plekha5	pleckstrin homology domain containing, family A member 5 [Source:MGI Symbol;Acc:MGI:1923802]	0.36627	0.097878	0.847588	7776	10742	14351	9319	9783	14545	14949	15104
ENSMUSG00000038871	Bpgm	2,3-bisphosphoglycerate mutase [Source:MGI Symbol;Acc:MGI:1098242]	-0.641772	0.097957	0.847814	3696	7551	8357	4274	2937	3288	4405	4674
ENSMUSG00000068259	Olfr461	olfactory receptor 461 [Source:MGI Symbol;Acc:MGI:3030295]	1.42625	0.0981983	0.847818	2154	331	2106	202	5303	3659	3584	335
ENSMUSG00000027935	Rab13	RAB13, member RAS oncogene family [Source:MGI Symbol;Acc:MGI:1927232]	1.30801	0.0988715	0.847818	1022	1268	5145	5599	5461	15234	1005	10572
ENSMUSG00000021760	Gpx8	glutathione peroxidase 8 (putative) [Source:MGI Symbol;Acc:MGI:1916840]	1.11692	0.0981313	0.847818	3190	926	6967	4116	8426	10422	1836	12280
ENSMUSG00000055041	Commd5	COMM domain containing 5 [Source:MGI Symbol;Acc:MGI:1913648]	0.813442	0.0981772	0.847818	3546	4458	3508	6736	3560	12032	11908	4569
ENSMUSG00000055865	Tafa3	TAFA chemokine like family member 3 [Source:MGI Symbol;Acc:MGI:3046463]	0.741314	0.098922	0.847818	6701	5157	1956	5074	6674	8268	5082	11551
ENSMUSG00000114245	Gm38655	predicted gene, 38655 [Source:MGI Symbol;Acc:MGI:5621540]	0.740972	0.0982363	0.847818	3558	3537	5145	2004	5182	5105	9913	3606
ENSMUSG00000079478	Znrd2	zinc ribbon domain containing 2 [Source:MGI Symbol;Acc:MGI:1913482]	0.676215	0.0985386	0.847818	6974	3039	7299	4155	5730	12924	8692	6957
ENSMUSG00000063897	CAAA01118383.1	dehydrogenase/reductase (SDR family) X chromosome [Source:NCBI gene;Acc:236082]	0.582817	0.0983392	0.847818	3525	4678	3286	4434	3415	5903	6347	8184
ENSMUSG00000002384	Bmp8b	bone morphogenetic protein 8b [Source:MGI Symbol;Acc:MGI:107335]	0.446322	0.0990204	0.847818	6723	5157	6846	8257	11556	8376	10084	6750
ENSMUSG00000033272	Slc35a4	solute carrier family 35, member A4 [Source:MGI Symbol;Acc:MGI:1915093]	0.398001	0.0985531	0.847818	8271	8593	12800	8541	15254	15253	9063	10772
ENSMUSG00000063428	Ddo	D-aspartate oxidase [Source:MGI Symbol;Acc:MGI:1925528]	0.383623	0.0985827	0.847818	6390	8044	11023	9269	12057	13640	9333	10274
ENSMUSG00000035469	Rcbtb1	regulator of chromosome condensation (RCC1) and BTB (POZ) domain containing protein 1 [Source:MGI Symbol;Acc:MGI:1918580]	0.310323	0.0993131	0.847818	12203	12432	12582	7115	13618	14506	14434	12413
ENSMUSG00000015714	Cers2	ceramide synthase 2 [Source:MGI Symbol;Acc:MGI:1924143]	0.166296	0.0989326	0.847818	11377	13317	11042	12466	14926	12874	12672	13619
ENSMUSG00000004535	Tax1bp1	Tax1 (human T cell leukemia virus type I) binding protein 1 [Source:MGI Symbol;Acc:MGI:1289308]	-0.215983	0.0986172	0.847818	13656	13983	12882	12629	12173	11206	13184	9197
ENSMUSG00000005161	Prdx2	peroxiredoxin 2 [Source:MGI Symbol;Acc:MGI:109486]	-0.41465	0.0990001	0.847818	14064	15378	9275	13449	9351	9810	13499	6475
ENSMUSG00000027428	Rbbp9	retinoblastoma binding protein 9, serine hydrolase [Source:MGI Symbol;Acc:MGI:1347074]	-0.431272	0.0993749	0.847818	12068	11854	8289	6633	6583	7484	7791	6949
ENSMUSG00000030704	Rab6a	RAB6A, member RAS oncogene family [Source:MGI Symbol;Acc:MGI:894313]	-0.459991	0.0992974	0.847818	14179	14539	11657	14678	13758	4999	12300	8966
ENSMUSG00000001036	Epn2	epsin 2 [Source:MGI Symbol;Acc:MGI:1333766]	-0.561782	0.0993453	0.847818	12178	10153	8900	8622	4163	10650	5082	7104
ENSMUSG00000070808	Bicra	BRD4 interacting chromatin remodeling complex associated protein [Source:MGI Symbol;Acc:MGI:2154263]	-0.603082	0.0986426	0.847818	5422	7663	9830	9132	7461	4470	3149	6018
ENSMUSG00000057123	Gja5	gap junction protein, alpha 5 [Source:MGI Symbol;Acc:MGI:95716]	-0.615296	0.0987158	0.847818	1303	1857	2915	1687	1418	844	1844	961
ENSMUSG00000040663	Clcf1	cardiotrophin-like cytokine factor 1 [Source:MGI Symbol;Acc:MGI:1930088]	-0.696478	0.0993855	0.847818	5623	13959	14491	7259	4161	5387	5651	10306
ENSMUSG00000097629	Clcf1	cardiotrophin-like cytokine factor 1 [Source:MGI Symbol;Acc:MGI:1930088]	-0.696478	0.0993855	0.847818	5623	13959	14491	7259	4161	5387	5651	10306
ENSMUSG00000028128	F3	coagulation factor III [Source:MGI Symbol;Acc:MGI:88381]	-0.757093	0.0993414	0.847818	11232	14069	15372	7322	12773	4138	8558	2929
ENSMUSG00000055254	Ntrk2	neurotrophic tyrosine kinase, receptor, type 2 [Source:MGI Symbol;Acc:MGI:97384]	-0.840673	0.0984614	0.847818	13874	8366	13999	10025	2465	3811	14351	5206
ENSMUSG00000031884	Ces2d-ps	carboxylesterase 2D, pseudogene [Source:MGI Symbol;Acc:MGI:3704319]	-0.919284	0.0981099	0.847818	6936	9966	10645	10252	1449	2618	5655	10265
ENSMUSG00000030921	Trim30a	tripartite motif-containing 30A [Source:MGI Symbol;Acc:MGI:98178]	-0.979726	0.0990655	0.847818	4031	8334	12274	2004	2440	5105	1937	4028
ENSMUSG00000048416	Mlf1	myeloid leukemia factor 1 [Source:MGI Symbol;Acc:MGI:1341819]	-2.48263	0.099243	0.847818	6701	104	6720	571	2280	98	54	90
ENSMUSG00000048191	Muc6	mucin 6, gastric [Source:MGI Symbol;Acc:MGI:2663233]	1.00767	0.0996293	0.848092	15449	1251	3217	5319	7448	15068	15079	13146
ENSMUSG00000028630	Dyrk2	dual-specificity tyrosine-(Y)-phosphorylation regulated kinase 2 [Source:MGI Symbol;Acc:MGI:1330301]	0.986828	0.0995726	0.848092	5124	1480	2509	2218	6873	1837	9989	3757
ENSMUSG00000023110	Prmt5	protein arginine N-methyltransferase 5 [Source:MGI Symbol;Acc:MGI:1351645]	0.564627	0.0995847	0.848092	10453	5637	12586	4403	14088	10683	13604	10549
ENSMUSG00000038074	Fkbp14	FK506 binding protein 14 [Source:MGI Symbol;Acc:MGI:2387639]	-0.259949	0.099488	0.848092	13748	14532	15522	10849	12664	13126	10253	9597
ENSMUSG00000096370	Gm21992	predicted gene 21992 [Source:MGI Symbol;Acc:MGI:5439461]	-0.559302	0.0996929	0.848183	4300	4607	8521	5726	3504	4209	3171	4829
ENSMUSG00000033909	Usp36	ubiquitin specific peptidase 36 [Source:MGI Symbol;Acc:MGI:1919594]	0.51682	0.100097	0.848626	6672	9744	9220	6386	15259	13654	6263	10641
ENSMUSG00000029597	Sds	serine dehydratase [Source:MGI Symbol;Acc:MGI:98270]	-0.349828	0.0998208	0.848626	12966	12748	13151	14729	8216	11279	14771	7788
ENSMUSG00000066800	Rnasel	ribonuclease L (2', 5'-oligoisoadenylate synthetase-dependent) [Source:MGI Symbol;Acc:MGI:1098272]	-0.372755	0.0999512	0.848626	10450	14513	14229	12408	8525	12399	12068	6859
ENSMUSG00000022836	Mylk	myosin, light polypeptide kinase [Source:MGI Symbol;Acc:MGI:894806]	-0.419621	0.100006	0.848626	7804	13163	14948	10424	11030	7966	7481	8167
ENSMUSG00000033054	Npat	nuclear protein in the AT region [Source:MGI Symbol;Acc:MGI:107605]	-0.578908	0.0998626	0.848626	2982	2816	3931	5135	1898	2986	3121	1946
ENSMUSG00000039523	Cep104	centrosomal protein 104 [Source:MGI Symbol;Acc:MGI:2687282]	-0.722121	0.100084	0.848626	5038	13966	4585	5581	4292	4909	5074	3408
ENSMUSG00000027363	Usp8	ubiquitin specific peptidase 8 [Source:MGI Symbol;Acc:MGI:1934029]	-1.0816	0.100116	0.848626	3219	4241	7592	15005	7539	1461	3441	1761
ENSMUSG00000044197	Gpr146	G protein-coupled receptor 146 [Source:MGI Symbol;Acc:MGI:1933113]	0.977063	0.100504	0.851465	2803	4366	7504	3268	3257	3473	15469	13117
ENSMUSG00000035370	Gm49322	predicted gene, 49322 [Source:MGI Symbol;Acc:MGI:6121503]	1.06245	0.100647	0.851914	1697	4617	3051	1339	5767	2967	11799	1822
ENSMUSG00000025702	Marchf8	membrane associated ring-CH-type finger 8 [Source:MGI Symbol;Acc:MGI:1919029]	-0.367924	0.100822	0.851914	15193	14416	11504	14346	8468	7247	13874	13386
ENSMUSG00000036103	Colec12	collectin sub-family member 12 [Source:MGI Symbol;Acc:MGI:2152907]	-0.682392	0.100768	0.851914	6051	12542	6342	14450	5817	8820	6429	3476
ENSMUSG00000052889	Prkcb	protein kinase C, beta [Source:MGI Symbol;Acc:MGI:97596]	-0.700449	0.100771	0.851914	4277	13670	5886	11615	5766	6533	5707	3808
ENSMUSG00000047989	Ino80c	INO80 complex subunit C [Source:MGI Symbol;Acc:MGI:2443014]	-0.806862	0.100758	0.851914	11899	3248	3284	4341	2977	3185	3471	3384
ENSMUSG00000079316	Rab9	RAB9, member RAS oncogene family [Source:MGI Symbol;Acc:MGI:1890695]	1.21256	0.101244	0.852145	3689	3808	2583	1127	1588	15319	1793	7272
ENSMUSG00000031467	Agpat5	1-acylglycerol-3-phosphate O-acyltransferase 5 (lysophosphatidic acid acyltransferase, epsilon) [Source:MGI Symbol;Acc:MGI:1196345]	1.03669	0.101173	0.852145	1506	8220	1389	14785	12946	14538	13188	12462
ENSMUSG00000017802	Retreg3	reticulophagy regulator family member 3 [Source:MGI Symbol;Acc:MGI:1915248]	0.873226	0.100919	0.852145	4189	2968	3008	10073	11871	4097	7241	13862
ENSMUSG00000047798	Cd300lf	CD300 molecule like family member F [Source:MGI Symbol;Acc:MGI:2442359]	0.668207	0.1013	0.852145	5911	4537	4436	12059	11733	6352	10506	14224
ENSMUSG00000032560	Dnajc13	DnaJ heat shock protein family (Hsp40) member C13 [Source:MGI Symbol;Acc:MGI:2676368]	-0.17302	0.101381	0.852145	14802	14727	14486	14030	14559	13593	10442	12891
ENSMUSG00000036570	Fxyd1	FXYD domain-containing ion transport regulator 1 [Source:MGI Symbol;Acc:MGI:1889273]	-0.231175	0.101217	0.852145	13420	14985	14570	14421	9693	13865	14650	10690
ENSMUSG00000052151	Plpp2	phospholipid phosphatase 2 [Source:MGI Symbol;Acc:MGI:1354945]	-0.531171	0.101297	0.852145	15019	9829	12805	10888	6655	13577	4874	8484
ENSMUSG00000095325	Zfp870	zinc finger protein 870 [Source:MGI Symbol;Acc:MGI:3029586]	-0.85095	0.101372	0.852145	12144	12478	14183	9671	12405	1635	3842	8994
ENSMUSG00000063808	Gpatch1	G patch domain containing 1 [Source:MGI Symbol;Acc:MGI:1914721]	-0.870117	0.101195	0.852145	2972	14152	6271	8780	3233	3101	7663	3606
ENSMUSG00000111772	Olfr228	olfactory receptor 228 [Source:MGI Symbol;Acc:MGI:3030062]	-1.36704	0.101127	0.852145	8314	8335	3628	3580	3572	1984	82	3611
ENSMUSG00000039725	Trp53rka	transformation related protein 53 regulating kinase A [Source:MGI Symbol;Acc:MGI:1918294]	1.17521	0.101723	0.852267	1680	1263	6754	1261	3951	10188	1833	8774
ENSMUSG00000028862	Map3k6	mitogen-activated protein kinase kinase kinase 6 [Source:MGI Symbol;Acc:MGI:1855691]	1.1697	0.101724	0.852267	2457	4100	982	11364	2625	14438	14830	10632
ENSMUSG00000033933	Vhl	von Hippel-Lindau tumor suppressor [Source:MGI Symbol;Acc:MGI:103223]	0.898362	0.101605	0.852267	7254	3065	3954	3301	3728	3580	11767	13682
ENSMUSG00000111709	Gm3776	predicted gene 3776 [Source:MGI Symbol;Acc:MGI:3826440]	0.759743	0.101904	0.852267	1502	1551	1905	1163	4530	3136	1240	1458
ENSMUSG00000020063	Sirt1	sirtuin 1 [Source:MGI Symbol;Acc:MGI:2135607]	-0.32461	0.101918	0.852267	13106	11771	11871	14129	9643	12347	7005	11631
ENSMUSG00000024566	Atp9b	ATPase, class II, type 9B [Source:MGI Symbol;Acc:MGI:1354757]	-0.401906	0.101477	0.852267	10710	14501	10360	12006	7723	12295	9624	6367
ENSMUSG00000025283	Sat1	spermidine/spermine N1-acetyl transferase 1 [Source:MGI Symbol;Acc:MGI:98233]	-0.821365	0.101788	0.852267	14997	9921	15605	10201	4519	11996	1770	10420
ENSMUSG00000053101	Gpr141	G protein-coupled receptor 141 [Source:MGI Symbol;Acc:MGI:2672983]	-0.959832	0.101927	0.852267	13576	3537	8311	2346	5182	1973	3516	3606
ENSMUSG00000021253	Tgfb3	transforming growth factor, beta 3 [Source:MGI Symbol;Acc:MGI:98727]	-1.19022	0.101744	0.852267	4759	1842	1334	13444	2753	2622	3037	957
ENSMUSG00000042638	Gucy2c	guanylate cyclase 2c [Source:MGI Symbol;Acc:MGI:106903]	-1.51834	0.101583	0.852267	1566	1306	13647	15012	1178	771	1308	7750
ENSMUSG00000017548	Suz12	SUZ12 polycomb repressive complex 2 subunit [Source:MGI Symbol;Acc:MGI:1261758]	0.270545	0.102087	0.852989	11084	11112	12858	7765	13308	12800	13026	12517
ENSMUSG00000015340	Cybb	cytochrome b-245, beta polypeptide [Source:MGI Symbol;Acc:MGI:88574]	-1.12523	0.10212	0.852989	1677	4569	3407	13186	2738	4807	1882	1043
ENSMUSG00000033965	Slc16a2	solute carrier family 16 (monocarboxylic acid transporters), member 2 [Source:MGI Symbol;Acc:MGI:1203732]	-0.567498	0.10237	0.854634	4862	8653	5842	8849	5181	6031	4687	3134
ENSMUSG00000020570	Sypl	synaptophysin-like protein [Source:MGI Symbol;Acc:MGI:108081]	0.482697	0.102523	0.855017	7649	5474	8790	6193	10402	7466	7684	13722
ENSMUSG00000047880	Cxcr5	chemokine (C-X-C motif) receptor 5 [Source:MGI Symbol;Acc:MGI:103567]	-0.764575	0.102489	0.855017	1970	5157	6755	5074	1929	3631	1992	3606
ENSMUSG00000035953	Pip4p1	phosphatidylinositol-4,5-bisphosphate 4-phosphatase 1 [Source:MGI Symbol;Acc:MGI:2448501]	0.212082	0.102622	0.855211	9749	11767	10000	12940	13239	12073	13797	12387
ENSMUSG00000047215	Rpl9	ribosomal protein L9 [Source:MGI Symbol;Acc:MGI:1298373]	-0.496212	0.102653	0.855211	9449	12578	6069	11724	6642	5914	6350	9325
ENSMUSG00000070460	Olfr291	olfactory receptor 291 [Source:MGI Symbol;Acc:MGI:3030125]	1.1567	0.10274	0.855418	1566	1842	3107	1181	1542	1412	2634	11570
ENSMUSG00000056854	Pou3f4	POU domain, class 3, transcription factor 4 [Source:MGI Symbol;Acc:MGI:101894]	0.938594	0.102841	0.855418	6771	2154	5312	2285	7161	9990	12057	2459
ENSMUSG00000020948	Klhl28	kelch-like 28 [Source:MGI Symbol;Acc:MGI:1913939]	0.826231	0.102842	0.855418	3102	1645	3873	1664	6819	1848	4145	5422
ENSMUSG00000020349	Ppp2ca	protein phosphatase 2 (formerly 2A), catalytic subunit, alpha isoform [Source:MGI Symbol;Acc:MGI:1321159]	0.817243	0.102891	0.855418	4267	3334	5683	5559	3230	13561	11742	4669
ENSMUSG00000032599	Ip6k2	inositol hexaphosphate kinase 2 [Source:MGI Symbol;Acc:MGI:1923750]	-0.607495	0.103021	0.855606	5852	13173	15576	14051	5239	5554	10955	10184
ENSMUSG00000106672	Ip6k2	inositol hexaphosphate kinase 2 [Source:MGI Symbol;Acc:MGI:1923750]	-0.607495	0.103021	0.855606	5852	13173	15576	14051	5239	5554	10955	10184
ENSMUSG00000028364	Tnc	tenascin C [Source:MGI Symbol;Acc:MGI:101922]	1.46688	0.103248	0.856879	730	765	1065	6665	1841	1412	8852	13395
ENSMUSG00000050912	Tmem123	transmembrane protein 123 [Source:MGI Symbol;Acc:MGI:1919179]	-0.268776	0.103305	0.856879	14907	13295	13188	14606	11454	8585	15127	11312
ENSMUSG00000056071	S100a9	S100 calcium binding protein A9 (calgranulin B) [Source:MGI Symbol;Acc:MGI:1338947]	-1.17233	0.103334	0.856879	10331	3082	1065	2903	1656	3838	748	1470
ENSMUSG00000030347	D6Wsu163e	DNA segment, Chr 6, Wayne State University 163, expressed [Source:MGI Symbol;Acc:MGI:107893]	0.863796	0.103456	0.857444	3969	2316	10140	2567	5621	10209	6957	11775
ENSMUSG00000027157	A26c3	ANKRD26-like family C, member 3 [Source:MGI Symbol;Acc:MGI:1914825]	1.44182	0.104239	0.857472	99	1932	1956	89	5182	1973	1937	1981
ENSMUSG00000048779	P2ry6	pyrimidinergic receptor P2Y, G-protein coupled, 6 [Source:MGI Symbol;Acc:MGI:2673874]	1.0494	0.104347	0.857472	2619	4196	3010	1056	2873	3418	2834	13395
ENSMUSG00000005947	Itgae	integrin alpha E, epithelial-associated [Source:MGI Symbol;Acc:MGI:1298377]	1.03438	0.104226	0.857472	1299	8664	1432	10295	11550	13847	10736	8293
ENSMUSG00000021496	Pcbd2	pterin 4 alpha carbinolamine dehydratase/dimerization cofactor of hepatocyte nuclear factor 1 alpha (TCF1) 2 [Source:MGI Symbol;Acc:MGI:1919812]	0.88829	0.104351	0.857472	3152	3362	2768	3280	13149	2908	2813	4382
ENSMUSG00000028744	Pqlc2	PQ loop repeat containing 2 [Source:MGI Symbol;Acc:MGI:2384837]	0.822646	0.104047	0.857472	5404	2873	10912	4852	14703	15364	4466	7987
ENSMUSG00000059981	Taok2	TAO kinase 2 [Source:MGI Symbol;Acc:MGI:1915919]	0.802327	0.104469	0.857472	4640	4387	6382	4994	3470	13032	4613	14466
ENSMUSG00000032739	Pram1	PML-RAR alpha-regulated adaptor molecule 1 [Source:MGI Symbol;Acc:MGI:3576625]	0.758121	0.104155	0.857472	3914	5716	8667	3976	10548	10136	3418	13568
ENSMUSG00000018733	Pex12	peroxisomal biogenesis factor 12 [Source:MGI Symbol;Acc:MGI:2144177]	0.577893	0.103614	0.857472	4528	5478	10069	5291	10256	6345	8841	12421
ENSMUSG00000041936	Agrn	agrin [Source:MGI Symbol;Acc:MGI:87961]	0.520137	0.104426	0.857472	5920	12433	7923	5973	8604	9263	15152	13229
ENSMUSG00000027109	Sp3	trans-acting transcription factor 3 [Source:MGI Symbol;Acc:MGI:1277166]	0.489407	0.104063	0.857472	9256	5979	5851	8649	8044	7557	13788	12355
ENSMUSG00000033863	Klf9	Kruppel-like factor 9 [Source:MGI Symbol;Acc:MGI:1333856]	0.419061	0.104324	0.857472	7295	5059	5290	5542	6126	8752	7045	9078
ENSMUSG00000042104	Uggt2	UDP-glucose glycoprotein glucosyltransferase 2 [Source:MGI Symbol;Acc:MGI:1913685]	0.407916	0.104392	0.857472	5256	5066	6021	5030	8402	5413	8190	6352
ENSMUSG00000014769	Psmb1	proteasome (prosome, macropain) subunit, beta type 1 [Source:MGI Symbol;Acc:MGI:104884]	0.264534	0.103605	0.857472	12914	9387	12824	9581	11293	14908	14760	12742
ENSMUSG00000044876	Zfp444	zinc finger protein 444 [Source:MGI Symbol;Acc:MGI:1923365]	-0.176497	0.104432	0.857472	13223	11701	13899	11615	11011	11050	10521	12048
ENSMUSG00000025386	Pde6g	phosphodiesterase 6G, cGMP-specific, rod, gamma [Source:MGI Symbol;Acc:MGI:97526]	-0.245032	0.104048	0.857472	12114	14055	12494	12117	11898	8654	9923	12373
ENSMUSG00000022095	Fam160b2	family with sequence similarity 160, member B2 [Source:MGI Symbol;Acc:MGI:3036290]	-0.341746	0.104177	0.857472	4934	4670	4774	4606	3534	3570	4403	3473
ENSMUSG00000062867	Impdh2	inosine monophosphate dehydrogenase 2 [Source:MGI Symbol;Acc:MGI:109367]	-0.444502	0.104275	0.857472	14015	10131	15187	12292	5398	12050	12034	8454
ENSMUSG00000033478	Fam160b1	family with sequence similarity 160, member B1 [Source:MGI Symbol;Acc:MGI:2147545]	-0.567761	0.104476	0.857472	9274	6659	6441	15187	6287	6567	4875	7612
ENSMUSG00000032231	Anxa2	annexin A2 [Source:MGI Symbol;Acc:MGI:88246]	-0.999832	0.104033	0.857472	6955	6767	1514	2192	4070	1718	1618	1309
ENSMUSG00000024124	Prss30	protease, serine 30 [Source:MGI Symbol;Acc:MGI:1353645]	-1.38548	0.104535	0.857521	10509	13466	1644	13805	11550	1243	1176	1121
ENSMUSG00000040857	Erf	Ets2 repressor factor [Source:MGI Symbol;Acc:MGI:109637]	0.299159	0.104688	0.857726	10913	8324	7648	9543	12971	11249	9646	10956
ENSMUSG00000060429	Sntb1	syntrophin, basic 1 [Source:MGI Symbol;Acc:MGI:101781]	-0.811408	0.104685	0.857726	1881	5714	7293	3730	1541	2691	3859	2518
ENSMUSG00000023151	Lrrc69	leucine rich repeat containing 69 [Source:MGI Symbol;Acc:MGI:1920564]	-2.31607	0.104721	0.857726	666	104	8311	2004	101	98	1937	90
ENSMUSG00000025733	Rhot2	ras homolog family member T2 [Source:MGI Symbol;Acc:MGI:2384892]	-0.270775	0.104877	0.858563	12076	13606	12312	13623	10024	8738	10053	13969
ENSMUSG00000022415	Syngr1	synaptogyrin 1 [Source:MGI Symbol;Acc:MGI:1328323]	0.890612	0.105109	0.858713	6908	2199	1956	6665	8237	10552	10472	3606
ENSMUSG00000032399	Rpl4	ribosomal protein L4 [Source:MGI Symbol;Acc:MGI:1915141]	0.721909	0.105069	0.858713	4405	4908	5794	2923	13594	6636	4861	4647
ENSMUSG00000056313	Tcim	transcriptional and immune response regulator [Source:MGI Symbol;Acc:MGI:1916318]	-0.762421	0.104975	0.858713	4261	1390	1287	1581	1624	897	1610	891
ENSMUSG00000105408	Gm7285	predicted gene 7285 [Source:MGI Symbol;Acc:MGI:3647212]	-1.33718	0.105103	0.858713	5263	10047	10088	11720	8353	287	772	5279
ENSMUSG00000027562	Car2	carbonic anhydrase 2 [Source:MGI Symbol;Acc:MGI:88269]	1.28851	0.105416	0.858864	2585	11185	1167	3805	893	15470	14643	14776
ENSMUSG00000021270	Hsp90aa1	heat shock protein 90, alpha (cytosolic), class A member 1 [Source:MGI Symbol;Acc:MGI:96250]	0.940737	0.105449	0.858864	2968	4806	3073	11602	15127	3167	15414	9383
ENSMUSG00000030711	Sult1a1	sulfotransferase family 1A, phenol-preferring, member 1 [Source:MGI Symbol;Acc:MGI:102896]	0.702838	0.105265	0.858864	4634	13117	12840	2764	13284	12970	15408	12630
ENSMUSG00000030180	Kdm5a	lysine (K)-specific demethylase 5A [Source:MGI Symbol;Acc:MGI:2136980]	0.279604	0.105353	0.858864	8874	13347	10786	12761	15287	14961	10547	14761
ENSMUSG00000039994	Timeless	timeless circadian clock 1 [Source:MGI Symbol;Acc:MGI:1321393]	-0.288688	0.10544	0.858864	12059	11038	14007	13587	10063	11957	7714	11764
ENSMUSG00000035456	Prdm8	PR domain containing 8 [Source:MGI Symbol;Acc:MGI:1924880]	-1.05808	0.105418	0.858864	6824	2037	5605	6770	5287	2107	2223	582
ENSMUSG00000012114	Med15	mediator complex subunit 15 [Source:MGI Symbol;Acc:MGI:2137379]	-0.324972	0.105529	0.859079	14277	12098	14742	12263	7271	10484	14074	10785
ENSMUSG00000040812	Agbl2	ATP/GTP binding protein-like 2 [Source:MGI Symbol;Acc:MGI:2443254]	1.05132	0.105941	0.859543	1970	3537	5744	803	2270	5437	6949	10325
ENSMUSG00000052384	Nrros	negative regulator of reactive oxygen species [Source:MGI Symbol;Acc:MGI:2445095]	0.956182	0.106498	0.859543	10436	1848	1686	14943	15168	15182	14877	10869
ENSMUSG00000044293	Olfr794	olfactory receptor 794 [Source:MGI Symbol;Acc:MGI:3030628]	0.951783	0.106407	0.859543	1582	2694	1759	2742	2709	2636	1694	9938
ENSMUSG00000020658	Efr3b	EFR3 homolog B [Source:MGI Symbol;Acc:MGI:2444851]	0.70097	0.10643	0.859543	8732	5335	5274	5186	8455	13807	13826	3783
ENSMUSG00000005262	Ufd1	ubiquitin recognition factor in ER-associated degradation 1 [Source:MGI Symbol;Acc:MGI:109353]	0.386111	0.10626	0.859543	9455	6755	9331	8425	14250	7804	11744	10591
ENSMUSG00000022558	Mroh1	maestro heat-like repeat family member 1 [Source:MGI Symbol;Acc:MGI:2442558]	0.27882	0.106462	0.859543	10405	13125	11192	8120	14357	11076	13014	13529
ENSMUSG00000032372	Plscr2	phospholipid scramblase 2 [Source:MGI Symbol;Acc:MGI:1270860]	0.253806	0.105748	0.859543	9180	10652	9472	10478	12084	11933	9569	13848
ENSMUSG00000015850	Adamtsl4	ADAMTS-like 4 [Source:MGI Symbol;Acc:MGI:2389008]	0.173668	0.10622	0.859543	12583	13687	11025	10648	14100	13020	14000	12956
ENSMUSG00000038733	Wdr26	WD repeat domain 26 [Source:MGI Symbol;Acc:MGI:1923825]	0.158762	0.10606	0.859543	12305	10635	11340	11186	12256	13515	13276	11708
ENSMUSG00000020074	Ccar1	cell division cycle and apoptosis regulator 1 [Source:MGI Symbol;Acc:MGI:1914750]	-0.298428	0.106028	0.859543	14409	13069	13031	12027	14136	9262	11138	8183
ENSMUSG00000038895	Zfp653	zinc finger protein 653 [Source:MGI Symbol;Acc:MGI:2442362]	-0.309482	0.105794	0.859543	12603	9578	9091	12790	8782	7677	9500	9596
ENSMUSG00000056770	Setd3	SET domain containing 3 [Source:MGI Symbol;Acc:MGI:1289184]	-0.316871	0.106409	0.859543	11057	12630	13618	11044	11711	10927	7126	9051
ENSMUSG00000004896	Rrnad1	ribosomal RNA adenine dimethylase domain containing 1 [Source:MGI Symbol;Acc:MGI:2387197]	-0.427817	0.105941	0.859543	15360	14798	15373	14867	4954	14305	11347	14293
ENSMUSG00000066803	Vmn1r84	vomeronasal 1 receptor 84 [Source:MGI Symbol;Acc:MGI:2159655]	-0.438445	0.106212	0.859543	2642	1540	1869	1840	1314	1427	1845	1237
ENSMUSG00000026567	Adcy10	adenylate cyclase 10 [Source:MGI Symbol;Acc:MGI:2660854]	-0.743434	0.10602	0.859543	3818	1672	4336	5074	3567	1912	1937	1484
ENSMUSG00000029725	Ppp1r35	protein phosphatase 1, regulatory subunit 35 [Source:MGI Symbol;Acc:MGI:1922853]	-1.11841	0.10588	0.859543	15215	10007	8245	7232	13219	1366	2497	1664
ENSMUSG00000083409	Gm11340	predicted gene 11340 [Source:MGI Symbol;Acc:MGI:3652096]	-1.23268	0.106493	0.859543	4181	1183	11794	1177	1053	2824	2834	1091
ENSMUSG00000050555	Hyls1	HYLS1, centriolar and ciliogenesis associated [Source:MGI Symbol;Acc:MGI:1924082]	0.36328	0.106555	0.859575	3128	4245	3419	3212	4309	4702	4567	4436
ENSMUSG00000066072	Cyp4a10	cytochrome P450, family 4, subfamily a, polypeptide 10 [Source:MGI Symbol;Acc:MGI:88611]	1.04383	0.106636	0.859794	4742	1892	1711	1785	11508	1522	4528	3327
ENSMUSG00000039706	Ldb2	LIM domain binding 2 [Source:MGI Symbol;Acc:MGI:894670]	0.570194	0.106885	0.861367	4986	4388	4633	9982	9328	8828	10687	6774
ENSMUSG00000031734	Irx3	Iroquois related homeobox 3 [Source:MGI Symbol;Acc:MGI:1197522]	0.913064	0.107201	0.86151	1176	2666	922	1332	4303	1321	4630	1225
ENSMUSG00000024067	Dpy30	dpy-30, histone methyltransferase complex regulatory subunit [Source:MGI Symbol;Acc:MGI:1913560]	0.860256	0.107279	0.86151	3258	5306	2851	4107	11617	2905	10354	3302
ENSMUSG00000032594	Ip6k1	inositol hexaphosphate kinase 1 [Source:MGI Symbol;Acc:MGI:1351633]	0.670308	0.106987	0.86151	4884	5092	4926	6337	3496	10530	6997	12777
ENSMUSG00000114797	Gm49336	predicted gene, 49336 [Source:MGI Symbol;Acc:MGI:6121524]	-0.537677	0.107266	0.86151	13939	13993	8251	5881	6598	6039	7378	8962
ENSMUSG00000020198	Ap3d1	adaptor-related protein complex 3, delta 1 subunit [Source:MGI Symbol;Acc:MGI:107734]	-0.717612	0.107277	0.86151	14333	7666	12128	12204	5019	6154	3082	13919
ENSMUSG00000071042	Rasgrp3	RAS, guanyl releasing protein 3 [Source:MGI Symbol;Acc:MGI:3028579]	-1.00594	0.107228	0.86151	5214	15314	3885	14019	3279	2391	2680	10787
ENSMUSG00000049265	Kcnk3	potassium channel, subfamily K, member 3 [Source:MGI Symbol;Acc:MGI:1100509]	-1.0941	0.107137	0.86151	12324	10438	13673	5245	11553	1551	1070	5350
ENSMUSG00000071716	Apol7e	apolipoprotein L 7e [Source:MGI Symbol;Acc:MGI:3704456]	0.921071	0.107448	0.861771	6278	4903	996	12494	10814	13491	12760	9650
ENSMUSG00000020432	Tcn2	transcobalamin 2 [Source:MGI Symbol;Acc:MGI:98534]	0.444555	0.107465	0.861771	6510	9451	9928	8182	14381	7463	9769	14754
ENSMUSG00000021737	Psmd6	proteasome (prosome, macropain) 26S subunit, non-ATPase, 6 [Source:MGI Symbol;Acc:MGI:1913663]	-0.443307	0.107473	0.861771	8985	9390	14470	7729	8854	6045	8336	6605
ENSMUSG00000086477	Gm15506	predicted gene 15506 [Source:MGI Symbol;Acc:MGI:3782954]	1.23123	0.107594	0.862061	1068	1220	1470	5596	13639	4034	1937	2350
ENSMUSG00000002319	Ipo4	importin 4 [Source:MGI Symbol;Acc:MGI:1923001]	-0.350728	0.107616	0.862061	11889	12017	11244	13851	12932	9448	6642	9404
[truncated: 14,283 more rows]
